# Supplementary material for: Transcriptome analysis of sheep oral mucosa response to Orf virus infection
Source: PLoS One. 2017 Oct 26;12(10):e0186681. doi: 10.1371/journal.pone.0186681 (PMC5658058; doi:10.1371/journal.pone.0186681)
Supplement: S1 File — (XLS) [file pone.0186681.s001.xls]

## Sheet: Sheet1
Sample	Raw data	Clean reads	clean ratio	uniqtag
T0_A	20544032	15966728	0.7772	12649682
T3_A	20817832	16161620	0.7763	12748556
T7_A	20737252	16201429	0.7813	13090091
T15_A	21139050	16466842	0.779	13253635
T0_B	21848318	16774529	0.7678	13246385
T3_B	22658964	16259302	0.7176	12825710
T7_B	27948518	20869211	0.7467	15485723
T15_B	24457826	19458086	0.7956	14892377
