# Supplementary material for: Transcriptome analysis of sheep oral mucosa response to Orf virus infection
Source: PLoS One. 2017 Oct 26;12(10):e0186681. doi: 10.1371/journal.pone.0186681 (PMC5658058; doi:10.1371/journal.pone.0186681)
Supplement: S2 File — (XLS) [file pone.0186681.s002.xls]

## Sheet: Sheet1
Sample	Clean_reads	Total_mapped	unique_mapped	multiple_mapped
T0_A	15966728	11487546	9672781	1814765
T0_B	16774529	11965156	9933483	2031673
T3_A	16161620	11311052	9456174	1854878
T3_B	16259302	10859884	8893866	1966018
T7_A	16201429	11141440	9325405	1816035
T7_B	20869211	12701621	10227456	2474165
T15_A	16466842	11298036	9420341	1877695
T15_B	19458086	13205362	10768321	2437041
