# Supplementary material for: Transcriptome analysis of sheep oral mucosa response to Orf virus infection
Source: PLoS One. 2017 Oct 26;12(10):e0186681. doi: 10.1371/journal.pone.0186681 (PMC5658058; doi:10.1371/journal.pone.0186681)
Supplement: S3 File — (XLS) [file pone.0186681.s003.xls]

## Sheet: Sheet1
Gene		T0_A	T0_B	T3_A	T3_B				Gene		T0_A	T0_B	T7_A	T7_B				Gene		T0_A	T0_B	T15_A	T15_B
gene1002	MCL1	236.37	280.89	415.14	573.6				gene24679	ND2	3630.4	3746.84	1794.06	1858.73				gene24684	COX3	11.15	8.73	6.6	3.22
gene1022	SEMA6C	1.21	0.91	0.33	0.35				gene24680	COX1	16452.1	15289.1	7740.67	6452.06				gene24685	ND3	3500.57	4168.43	2360.7	897.32
gene1026	TMOD4	54.94	32.78	17.88	10.75				gene24681	COX2	10855.2	10658.8	5651.83	4430.28				gene24686	ND4L	2835.21	2730.53	1882.24	1138.61
gene1050	TDRKH	4.48	3.76	0.87	0.47				gene24682	ATP8	8298.97	8647.63	3419.43	3204.19				gene24688	ND5	2195.42	2031.55	1105.86	686.16
gene1054	THEM5	16.96	30.62	48.67	51.07				gene24683	ATP6	9303.92	9596.96	4083.51	3344.84				gene24690	CYTB	5142.11	5056.05	3548.58	1915.22
gene1067	LOC101121986	0.78	7.99	0	0				gene24685	ND3	3500.57	4168.43	1442.88	992.6				gene0	PDCD1	0	0.71	2.42	3.08
gene1074	LOC101123427	92.32	282.69	535.28	473.39				gene24686	ND4L	2835.21	2730.53	1069.46	1116.57				gene1008	CTSS	28.5	37.5	145.95	127.92
gene1076	SPRR1A	273.95	383.37	1100.47	1272.35				gene24687	ND4	3982.82	3623.14	1491.42	1446.87				gene1020	MLLT11	9.08	7.01	26.05	13.97
gene1077	SPRR3	1002.04	1579.05	4362.44	2086.33				gene24688	ND5	2195.42	2031.55	647.28	759.64				gene1022	SEMA6C	1.21	0.91	0.29	0.53
gene1097	S100A1	36.64	42.74	11.5	8.28				gene24690	CYTB	5142.11	5056.05	1771.03	1792.32				gene1023	TNFAIP8L2	2.42	3.81	10.51	10.04
gene1109	CREB3L4	43.09	25.74	9.4	0.53				gene1008	CTSS	28.5	37.5	128.24	100.25				gene1026	TMOD4	54.94	32.78	17.36	8.61
gene1129	ADAR	8.44	6.66	18.49	21.81				gene1015	FAM63A	17.33	16.71	8.35	8.71				gene1041	CGN	32.72	29.92	8.65	15.22
gene1150	THBS3	1.03	4.58	0.77	0.82				gene1022	SEMA6C	1.21	0.91	0.19	0.31				gene1050	TDRKH	4.48	3.76	0.63	0.87
gene116	CLSPN	4.81	6.53	9.94	13.74				gene1023	TNFAIP8L2	2.42	3.81	9.65	6.87				gene1052	RORC	25.1	16.31	10.91	9.09
gene1177	LMNA	46.26	78.14	99.22	153.6				gene1026	TMOD4	54.94	32.78	4.14	5.01				gene1054	THEM5	16.96	30.62	64	65.01
gene1192	IQGAP3	0.76	0.87	1.67	2.84				gene1041	CGN	32.72	29.92	8.14	13.95				gene1060	TCHH	1.62	1.15	21.98	2.5
gene1195	GPATCH4	58.25	57.24	92.19	136.17				gene1050	TDRKH	4.48	3.76	0.64	0.35				gene1061	LOC101120378	0	0.03	0.08	0.38
gene1198	NES	18.99	15.15	30.31	44.07				gene1052	RORC	25.1	16.31	5.32	8.37				gene1067	LOC101121986	0.78	7.99	0.4	1.37
gene1217	FCRL5	0.13	0.15	0.32	1.4				gene1054	THEM5	16.96	30.62	65.69	48.8				gene1082	PRR9	0	0	12.4	1.59
gene124	MAP7D1	33.18	48.81	99.41	143.57				gene1061	LOC101120378	0	0.03	0.02	0.42				gene1090	S100A7	1.38	3.48	68.45	25.31
gene1271	LOC101112936	9.37	10.16	36.94	70				gene1067	LOC101121986	0.78	7.99	0	0.92				gene1094	S100A3	0	0	3.18	0
gene1273	CADM3	2.51	4.5	1.32	1.17				gene1076	SPRR1A	273.95	383.37	778.08	650.03				gene11	HDLBP	168.03	157.8	74.3	97.87
gene1301	ATP1A2	17.52	10.25	4.87	2.09				gene1097	S100A1	36.64	42.74	3.01	3.43				gene1102	NPR1	0.85	1.07	3.35	3.77
gene1303	CASQ1	50.26	47.5	13.05	7.65				gene1102	NPR1	0.85	1.07	4.74	4.79				gene1107	CRTC2	1.44	2.92	5.44	4.32
gene1319	LY9	1.4	0.98	0.25	0.22				gene1109	CREB3L4	43.09	25.74	1.26	0.15				gene1109	CREB3L4	43.09	25.74	0.67	0.36
gene132	CSF3R	0.12	0.2	0.59	1.61				gene1113	NUP210L	0.27	0.36	0.48	1.39				gene1126	TDRD10	0.53	1.96	4.23	2.28
gene1331	LOC101105797	0	0	0.15	0.16				gene1123	ATP8B2	2.24	4.19	7.18	8.97				gene1129	ADAR	8.44	6.66	15.19	19.41
gene134	ZC3H12A	2.41	2.34	6.51	16.04				gene1129	ADAR	8.44	6.66	24.87	32.62				gene1130	KCNN3	3.66	3.52	8.65	8.12
gene1347	ADAMTS4	0.4	0.16	3.58	11				gene1130	KCNN3	3.66	3.52	7.29	9.55				gene1149	MUC1	5.78	2.9	0.82	1.5
gene1349	FCER1G	8.82	17.95	15.17	43.7				gene1139	DCST2	0	0	0.3	0.45				gene1192	IQGAP3	0.76	0.87	1.86	2.44
gene1357	C1H1orf192	3.17	2.29	0.34	0.37				gene1146	DPM3	16.67	29.49	14.61	9.11				gene120	TEKT2	0.88	0.86	2.96	3.16
gene1364	HSPA6	2.32	4.39	51.18	38.14				gene1149	MUC1	5.78	2.9	0.81	0.59				gene1205	SH2D2A	0.31	1.41	5.26	5.31
gene137	DNALI1	0.53	0.9	0	0				gene1156	HCN3	0.59	0	0	0.01				gene1208	PEAR1	4.29	4.43	9.87	11.17
gene1370	FCGR3A	6.93	10.4	14.89	33.35				gene116	CLSPN	4.81	6.53	16.2	15.24				gene1214	LOC101111337	13.03	18.41	58.96	47.3
gene1371	FCGR2B	135.29	68.11	27.06	5.18				gene1192	IQGAP3	0.76	0.87	2.46	3.82				gene1226	KIRREL	0.87	1.45	2.25	4.08
gene1401	RXRG	3.05	3.69	1.29	1.13				gene1198	NES	18.99	15.15	48.8	45.56				gene1271	LOC101112936	9.37	10.16	124.95	69.93
gene1410	LOC101109936	1.07	1.77	0.38	0.18				gene1205	SH2D2A	0.31	1.41	3.65	3.15				gene1274	DARC	1.53	1.52	4.58	4.84
gene1417	DUSP27	7.29	3.87	2.15	0.98				gene1208	PEAR1	4.29	4.43	11.91	10.8				gene1291	SLAMF8	3.19	3.22	14.72	19.5
gene143	MANEAL	1.18	1.54	0.23	0.49				gene1211	ETV3L	0.3	0	0.63	1.48				gene1293	CCDC19	5.7	8.48	2.96	4.27
gene1437	LOC443255	104.13	89.56	238.93	303.41				gene1214	LOC101111337	13.03	18.41	49.05	24.88				gene1295	IGSF9	1.34	1.67	3	3.97
gene1492	CLDN8	43.76	30.74	11.07	1.66				gene1217	FCRL5	0.13	0.15	1.14	1.04				gene1301	ATP1A2	17.52	10.25	5.51	3.55
gene1494	GRIK1	0.03	0.07	0.6	0.45				gene1226	KIRREL	0.87	1.45	3.22	4.65				gene1303	CASQ1	50.26	47.5	17.38	7.63
gene1496	BACH1	1.49	2.18	2.75	5.13				gene1228	CD1D	8.07	7.09	17.5	16.76				gene1311	SLAMF6	1.65	1.11	7.73	7.72
gene1506	ADAMTS1	8.78	9.8	44.55	73.44				gene124	MAP7D1	33.18	48.81	98.41	92.61				gene1312	CD84	3.57	3.83	15.1	11.47
gene1525	CHODL	0	0	0.39	0.82				gene127	EVA1B	9.88	9.67	38.09	33.73				gene1313	LOC101103033	0	0	0.04	0.01
gene1535	SAMSN1	4.65	4.53	12.38	38.84				gene1271	LOC101112936	9.37	10.16	137.23	112.55				gene1315	SLAMF1	1.8	2.43	6.56	5.61
gene1619	LOC101110467	75.09	55.93	28.21	15.47				gene129	LSM10	18.49	16.64	7.27	8.74				gene1316	SLAMF7	2.05	6.47	22.57	24.07
gene1620	GPR128	7.31	4.43	1.73	0.05				gene1301	ATP1A2	17.52	10.25	0.67	1.34				gene1318	LOC101103530	0	0	0.19	1.08
gene1635	NFKBIZ	35.02	32.2	67.81	78.2				gene1303	CASQ1	50.26	47.5	0.81	0.99				gene132	CSF3R	0.12	0.2	1.33	0.71
gene1650	CD47	259.39	216.06	407.55	600.82				gene1311	SLAMF6	1.65	1.11	6.13	4.49				gene133	GRIK3	3.13	2.52	1.24	0.89
gene166	HPCAL4	31.03	21.32	7.71	7.61				gene1312	CD84	3.57	3.83	19.88	18.25				gene1334	TSTD1	151.22	143.53	79.29	73.3
gene1706	LSAMP	8.06	4.06	13.91	10.72				gene1313	LOC101103033	0	0	0.08	0.02				gene1336	ARHGAP30	11.67	14.57	26.96	40.87
gene171	MFSD2A	1.86	5.01	10.76	15.48				gene1316	SLAMF7	2.05	6.47	24.71	14.6				gene134	ZC3H12A	2.41	2.34	5.58	8.02
gene1741	FBXO40	1.43	0.52	0.25	0.1				gene132	CSF3R	0.12	0.2	2.5	1.92				gene1347	ADAMTS4	0.4	0.16	3.01	3.47
gene1742	HCLS1	5.58	7.75	7.31	22.7				gene133	GRIK3	3.13	2.52	1.1	1.41				gene1349	FCER1G	8.82	17.95	75.21	46.31
gene1745	EAF2	18.08	13.52	5.63	7.27				gene1334	TSTD1	151.22	143.53	69.66	65.82				gene1364	HSPA6	2.32	4.39	11.74	3.43
gene1746	LOC101111412	9.22	5.38	2.56	0.46				gene1336	ARHGAP30	11.67	14.57	28.62	30.35				gene1370	FCGR3A	6.93	10.4	80.22	62.14
gene1747	LOC101111847	2.79	1.79	0.92	0.72				gene134	ZC3H12A	2.41	2.34	14.89	8.59				gene1371	FCGR2B	135.29	68.11	19.28	7.95
gene1750	LOC554318	0.84	2.28	2.61	7.93				gene1347	ADAMTS4	0.4	0.16	11.02	5.85				gene1377	OLFML2B	4.49	11.17	19.36	31.26
gene1757	PARP9	13.13	12.25	47.26	46.16				gene1349	FCER1G	8.82	17.95	70.66	86.7				gene1380	C1H1orf226	1.69	1.53	0.27	0.47
gene1758	DTX3L	3.96	3.14	9.16	14.35				gene1353	PCP4L1	9.85	11.37	44.94	26.07				gene1385	UAP1	106.47	83.05	51.73	47.21
gene1759	PARP14	9.5	7.75	32.32	43.8				gene1355	MPZ	7.28	31.95	4.84	6.58				gene141	CDCA8	7.84	10.11	20.95	18.94
gene1774	UMPS	19.45	17.43	27.99	43.99				gene1364	HSPA6	2.32	4.39	39.66	49.14				gene1410	LOC101109936	1.07	1.77	18.54	8.08
gene1779	SLC12A8	9.63	6.29	3.49	1.21				gene1370	FCGR3A	6.93	10.4	118.62	62.89				gene1417	DUSP27	7.29	3.87	2.79	1.04
gene1793	MUC4	0.34	0.1	0.63	0.65				gene1371	FCGR2B	135.29	68.11	10.97	4.03				gene1419	CD247	13.89	14.77	36.07	48.92
gene1816	MFI2	2.91	2.22	0.67	0.1				gene1386	DDR2	6.93	6.66	12.96	17.63				gene1433	LOC101111513	4.35	7.94	27.96	31.69
gene1820	APOD	155.97	200.37	63.24	92.11				gene1399	PBX1	112.56	87.56	39.55	57.17				gene1457	IFNAR2	25.74	27.61	72.06	72.48
gene1828	ATP13A3	9.57	6.2	18.27	19.36				gene140	C1H1orf109	2.15	1.7	10.48	6.43				gene1492	CLDN8	43.76	30.74	13.93	2.19
gene1835	ATP13A5	6.18	2.83	1.66	0.58				gene1401	RXRG	3.05	3.69	1	0.56				gene1494	GRIK1	0.03	0.07	0.32	0.59
gene1847	IL1RAP	28.71	20.04	48.19	64.58				gene141	CDCA8	7.84	10.11	27.91	21.09				gene1506	ADAMTS1	8.78	9.8	35.58	17.54
gene1849	CLDN16	0.8	1.04	4.33	1.13				gene1417	DUSP27	7.29	3.87	0.4	0.38				gene152	GJA9	1.07	1.71	0.41	0.46
gene1850	CLDN1	12.38	9.87	39.61	29.48				gene1427	MPC2	82.11	61.35	43.84	31.32				gene1525	CHODL	0	0	2.12	1.41
gene1851	LEPREL1	25.01	26.16	46.37	61.53				gene143	MANEAL	1.18	1.54	0.27	0.1				gene1535	SAMSN1	4.65	4.53	42.64	19.53
gene1860	RTP4	1.22	0.88	7.59	10.37				gene1437	LOC443255	104.13	89.56	400	247.17				gene1543	LOC100125614	4.84	3.37	10.61	9.05
gene1865	ADIPOQ	0.29	4.89	0.29	0				gene1457	IFNAR2	25.74	27.61	89.08	53.4				gene1544	LOC100125613	11.05	8.83	23.64	24.77
gene1868	KNG1	20.04	10.57	8.85	0.8				gene1466	URB1	1.51	1.02	2.26	4.25				gene1549	CADM2	18.74	12.89	11.37	5.76
gene1870	FETUB	0.53	1.47	3.18	3.38				gene1468	MIS18A	1.29	2.16	6.35	4.68				gene1569	STX19	79.75	61.1	30.59	31.7
gene1877	LOC101105876	0.07	0.01	0.55	1.06				gene1492	CLDN8	43.76	30.74	0.47	3.61				gene1570	NSUN3	11.71	12.87	8.34	5.08
gene188	ZNF684	2.28	1.61	0.93	0.17				gene1494	GRIK1	0.03	0.07	0.79	0.62				gene16	LOC101102952	0.1	0.08	0.18	0.22
gene1882	TMEM41A	12.59	9.16	4.11	2.41				gene1496	BACH1	1.49	2.18	4.09	5.84				gene1606	ST3GAL6	153	107.43	54.78	49.7
gene1894	CHRD	1.3	1.35	0.2	0.17				gene1505	ADAMTS5	2.54	1.26	4.47	4.53				gene1610	LOC101107564	2.2	2.28	8.51	4.63
gene1928	SOX2	30.54	31.95	13.24	11.13				gene1506	ADAMTS1	8.78	9.8	75.59	81.18				gene1619	LOC101110467	75.09	55.93	19.23	14.06
gene1957	NLGN1	5.89	8.67	4.66	1.23				gene1525	CHODL	0	0	3.22	1.34				gene1620	GPR128	7.31	4.43	0.2	0.23
gene1971	EIF5A2	4.92	7.19	1.14	1.46				gene1526	C1H21orf91	6.59	11.6	24.38	26.91				gene164	HEYL	4.91	10.37	22.18	15.75
gene1983	LRRC31	4.43	1.62	0.79	0.19				gene1535	SAMSN1	4.65	4.53	45.26	36.28				gene1650	CD47	259.39	216.06	617.67	425.8
gene2023	B3GALNT1	25.88	13.99	7.8	5.94				gene1539	RBM11	5.15	2.17	1.45	1.72				gene166	HPCAL4	31.03	21.32	7	6.29
gene2050	PTX3	2.96	1.5	3.56	14.79				gene1549	CADM2	18.74	12.89	1.77	9.28				gene1667	CD96	2.58	0.99	6.09	5.7
gene2055	TIPARP	8.92	11.08	28.27	35.62				gene1554	VGLL3	3.04	0.53	4.54	7.17				gene1678	CD200	12.6	10.77	41.04	34.07
gene2058	LOC101111596	4.98	4.49	9.52	16.53				gene1569	STX19	79.75	61.1	25.76	37.97				gene1683	CCDC80	52.34	78.06	143.58	174.54
gene2064	MME	24.18	18.4	9	5.19				gene1570	NSUN3	11.71	12.87	6.22	5.48				gene1693	SIDT1	7.39	6.46	2.82	2.3
gene2073	LOC101114154	4.94	5.29	12.62	20.77				gene159	MACF1	11.46	13.27	21.18	31.66				gene1702	TIGIT	1.16	0.68	6.89	5.5
gene2085	IGSF10	0.38	0.92	0.18	0.29				gene16	LOC101102952	0.1	0.08	0.21	0.21				gene1714	UPK1B	0.92	0.51	6.51	6.49
gene2086	P2RY12	5.57	4.15	2.07	1.43				gene1606	ST3GAL6	153	107.43	70.71	53.6				gene1717	ARHGAP31	6.5	6.38	12.39	16.5
gene2089	P2RY14	4.1	3.31	0.83	0.44				gene1610	LOC101107564	2.2	2.28	4.89	4.74				gene1723	PLA1A	0	0	0.54	0.14
gene2097	LOC101102284	620.79	518.86	261.84	193.65				gene1617	LNP1	16.56	12.71	5.75	5.58				gene1724	POPDC2	0.34	1.66	0.11	0.11
gene2098	TSC22D2	21	19.78	42.33	50.89				gene1619	LOC101110467	75.09	55.93	10.08	9.09				gene1741	FBXO40	1.43	0.52	0.05	0.26
gene2100	PFN2	35.35	23.75	8.87	15.01				gene1620	GPR128	7.31	4.43	0.4	0.25				gene1742	HCLS1	5.58	7.75	32.24	32.88
gene2107	TM4SF1	496.47	636.85	1398.3	1828.12				gene1635	NFKBIZ	35.02	32.2	98.23	78.79				gene1743	GOLGB1	77.2	76.98	36.85	45.12
gene2108	TM4SF18	4.61	2.82	10.29	8.16				gene164	HEYL	4.91	10.37	14.94	20				gene1745	EAF2	18.08	13.52	4.71	6.47
gene2129	LOC101102861	9.81	9.73	45.54	53.16				gene1650	CD47	259.39	216.06	645.72	423.42				gene1746	LOC101111412	9.22	5.38	0.15	0.8
gene2145	PCOLCE2	10.44	41.14	4.2	6.31				gene1654	DZIP3	7.66	4.68	2.73	3.62				gene1748	ILDR1	5.72	3.2	0.84	0.86
gene2148	PLS1	25.18	17.39	3.38	1.6				gene166	HPCAL4	31.03	21.32	3.35	2.89				gene1750	LOC554318	0.84	2.28	8.01	7.64
gene2185	FAIM	45.2	41.57	22.45	8.22				gene1678	CD200	12.6	10.77	42.83	33.79				gene1757	PARP9	13.13	12.25	52.37	41.51
gene2210	KY	1.7	0.71	0.38	0.05				gene1685	LOC101114747	0.73	0.19	0.07	0				gene1758	DTX3L	3.96	3.14	13.12	11.78
gene2218	LOC654334	3.85	4.69	4.47	12.82				gene1691	WDR52	1.61	1.33	0.43	0.48				gene1759	PARP14	9.5	7.75	46.77	31.83
gene2222	LOC101117129	15	6.62	6.15	1.59				gene1692	SPICE1	32.01	24.97	11.57	14.26				gene1764	SEMA5B	1.23	1.4	3.64	3.39
gene2247	NUDT16	15.7	15.29	7.26	2.98				gene1693	SIDT1	7.39	6.46	2.33	1.18				gene1779	SLC12A8	9.63	6.29	1.16	1.6
gene2258	SH3BGR	80.02	36.3	21.18	15.68				gene1702	TIGIT	1.16	0.68	3.12	2.52				gene1786	LMLN	1.14	0.48	2.47	1.71
gene2263	IGSF5	16.58	14.69	5.88	2.24				gene171	MFSD2A	1.86	5.01	9.52	10.46				gene1792	MUC20	12.23	6.34	3.66	3.8
gene2264	PCP4	16.1	13.95	3.66	0.97				gene1713	C1H3orf30	0.05	0	0.48	0.17				gene1803	C1H3orf43	2.56	1.72	0.16	0.43
gene2270	MX2	27.79	8.4	233.39	237.45				gene1714	UPK1B	0.92	0.51	4.89	4.08				gene1807	LRRC33	1.19	1.65	4.94	4.25
gene2271	MX1	76.86	45.44	709.34	806.41				gene1721	LOC554317	3.07	2.1	8.38	5.36				gene1814	LOC101102119	52.15	25.65	15.95	15.54
gene2283	TFF3	104.18	48.7	21.08	4.57				gene1723	PLA1A	0	0	1.25	0.29				gene1816	MFI2	2.91	2.22	0.55	0.38
gene2284	TFF2	0.51	2	0	0				gene1726	MAATS1	4.01	3.65	2.57	1.44				gene1830	LRRC15	0.04	0.22	3.29	3.49
gene2300	RRP1B	13.17	16.9	22.96	36.93				gene1735	GTF2E1	11.18	11.39	24.46	25.42				gene1835	ATP13A5	6.18	2.83	0.64	0.48
gene2302	LOC101123010	5.33	1.73	26.67	24.26				gene1738	POLQ	0.9	0.74	1.67	2.28				gene1836	LOC101103619	0.13	0.03	0.02	0.02
gene2354	C1H8orf42	2.51	5.59	0.53	1.7				gene1741	FBXO40	1.43	0.52	0.1	0				gene1860	RTP4	1.22	0.88	12.22	9.78
gene237	WDR65	1.6	0.64	0.56	0.24				gene1742	HCLS1	5.58	7.75	36.87	31.67				gene1868	KNG1	20.04	10.57	0.05	0
gene2372	LOC101109856	2.11	6.16	0.86	1.53				gene1743	GOLGB1	77.2	76.98	45.14	36.45				gene1876	ETV5	13.62	7.42	7.2	3.45
gene238	TMEM125	3.42	1.39	1.08	0				gene1745	EAF2	18.08	13.52	4.35	3.22				gene1881	LIPH	10.07	7.24	1.7	3.46
gene2382	ETS2	30.85	37.14	65.43	132.5				gene1746	LOC101111412	9.22	5.38	0.54	0.22				gene1882	TMEM41A	12.59	9.16	3.27	2.37
gene2385	COL6A6	0.79	1.81	0.45	0.2				gene1747	LOC101111847	2.79	1.79	1.5	0.8				gene1884	EHHADH	36.62	36.04	20.04	19.19
gene2406	KCNH8	5.11	2.73	1.34	1.19				gene1748	ILDR1	5.72	3.2	1.32	1.96				gene1919	KLHL6	0.28	0.97	2.05	3.59
gene2407	EFHB	1.59	3.59	0.32	0.65				gene1750	LOC554318	0.84	2.28	18.71	14.14				gene1922	LAMP3	0.32	0.78	1.96	3.08
gene248	HYI	16.56	15.15	6.42	4.7				gene1752	CSTA	56.02	58.61	18.66	28.29				gene1928	SOX2	30.54	31.95	11.72	14.28
gene273	PLK3	1.99	2.53	6.27	9.24				gene1757	PARP9	13.13	12.25	67.39	43.5				gene1948	ZMAT3	0.12	0.58	1.34	1.6
gene280	ZSWIM5	2.6	1.78	0.98	0.1				gene1758	DTX3L	3.96	3.14	18.36	13.21				gene1955	NAALADL2	128.89	108.26	55.96	49.9
gene299	TSPAN1	78.75	67.53	27.24	10.53				gene1759	PARP14	9.5	7.75	65.26	45.13				gene1957	NLGN1	5.89	8.67	3.78	2.37
gene302	RAD54L	2.53	2.71	5.81	7.45				gene177	TMCO2	1.85	2.91	0.97	0.17				gene1963	TNFSF10	6.11	10.14	33.47	28.62
gene328	STIL	0.91	1.19	1.94	3.58				gene1779	SLC12A8	9.63	6.29	0.92	1.21				gene1983	LRRC31	4.43	1.62	0.66	0.16
gene335	SLC5A9	5.79	3.84	1.7	1.33				gene1786	LMLN	1.14	0.48	1.6	2.38				gene1984	LRRIQ4	0.29	0.49	0.06	0
gene366	SELRC1	2.26	2.53	6.27	9.15				gene1792	MUC20	12.23	6.34	2.74	3.4				gene199	EDN2	0	0	1.39	0.62
gene376	PODN	4.78	15.87	2.73	2.52				gene1803	C1H3orf43	2.56	1.72	0	0				gene200	HIVEP3	1.02	0.76	1.73	2.18
gene381	LRP8	1.66	1.04	4.78	12.9				gene1807	LRRC33	1.19	1.65	7.98	4.98				gene2023	B3GALNT1	25.88	13.99	3.08	2.14
gene386	YIPF1	19.06	11.9	7.41	2.36				gene1816	MFI2	2.91	2.22	0.05	0.66				gene2043	RARRES1	5.13	6.55	18.03	30.33
gene390	LDLRAD1	3.31	2.83	0.52	0				gene1829	GP5	0.13	0	0.75	0.36				gene2045	LXN	10.94	10.51	30.9	21.19
gene403	TTC4	13.56	12	21.59	30.94				gene1835	ATP13A5	6.18	2.83	0.09	0.45				gene2049	VEPH1	0.89	0.71	0.08	0.33
gene418	PRKAA2	3.16	1.6	0.48	0.22				gene1836	LOC101103619	0.13	0.03	0	0				gene2061	SLC33A1	15.87	11.69	9.06	5.32
gene419	C1H1orf168	8.42	3.38	1.61	0.39				gene1837	MB21D2	5.19	3.09	10.15	12.79				gene2063	PLCH1	0.76	0.27	0.17	0.04
gene42	LOC101108799	0.61	0.31	1.73	1.38				gene1847	IL1RAP	28.71	20.04	52.74	52.68				gene2064	MME	24.18	18.4	6.36	4.9
gene428	TACSTD2	76.39	71.27	189.58	242.44				gene1849	CLDN16	0.8	1.04	1.23	3.76				gene2073	LOC101114154	4.94	5.29	12.01	15.85
gene451	KANK4	4.21	2.91	1.49	0.44				gene1850	CLDN1	12.38	9.87	35.43	35.61				gene2089	P2RY14	4.1	3.31	0.72	1.28
gene464	PGM1	34.56	26.32	11.75	13.11				gene1860	RTP4	1.22	0.88	20.34	10.55				gene2090	GPR171	0.32	0.71	3.21	4.84
gene468	RAVER2	7.14	5.11	3.33	1.84				gene1865	ADIPOQ	0.29	4.89	0	1.49				gene2097	LOC101102284	620.79	518.86	178.07	119.38
gene47	SCLY	15.43	21.16	39.8	33.4				gene1868	KNG1	20.04	10.57	0.33	0.2				gene2108	TM4SF18	4.61	2.82	14.19	5.36
gene479	PDE4B	4.16	5.19	10.71	20.49				gene1871	AHSG	22.85	35.85	13.02	17.95				gene2110	LOC101121993	0.03	0	54.74	0.03
gene488	C1H1orf141	1.83	1.47	0.33	0.09				gene1879	IGF2BP2	18.26	10.01	6.91	5.43				gene2129	LOC101102861	9.81	9.73	76.35	32.75
gene49	RAMP1	13.06	9.26	4.76	1.86				gene1881	LIPH	10.07	7.24	3.28	3.28				gene2145	PCOLCE2	10.44	41.14	10.25	10.47
gene494	DIRAS3	5.82	2.23	1.02	0.29				gene1882	TMEM41A	12.59	9.16	1.29	5.22				gene2148	PLS1	25.18	17.39	1.74	0.44
gene512	LRRIQ3	11.3	7.67	5.98	2.06				gene1884	EHHADH	36.62	36.04	15.25	12.92				gene2173	NMNAT3	47.56	27.08	16.26	17.86
gene514	C1H1orf173	1.2	1.17	0.6	0				gene1889	LOC101119098	19.47	20.92	8.47	8.19				gene2176	COPB2	55.16	48.51	26.31	22.98
gene52	RAB17	6.78	2.81	1.39	0				gene1894	CHRD	1.3	1.35	0.28	0.22				gene2185	FAIM	45.2	41.57	12.9	13.14
gene536	DNAJB4	45.08	56.29	168.85	205.94				gene1903	VWA5B2	0.4	0.3	0.05	0.09				gene2187	ESYT3	1.16	1.2	5.61	2
gene54	LOC101111150	70.26	45.36	22.82	3.61				gene1918	KLHL24	9.62	7.82	3.81	5.03				gene2196	LOC101112530	0.13	1.7	3.87	2.66
gene543	PTGFR	4.32	18.25	3.82	4.32				gene1919	KLHL6	0.28	0.97	2.49	3.77				gene2218	LOC654334	3.85	4.69	10.59	17.81
gene547	IFI44L	2.69	3.39	24.15	37.74				gene1922	LAMP3	0.32	0.78	1.82	1.38				gene2220	SRPRB	82.18	59.44	37.35	37.01
gene548	IFI44	2.94	1.96	15.85	24.03				gene1928	SOX2	30.54	31.95	11.43	14.5				gene2222	LOC101117129	15	6.62	0.91	1.17
gene559	SAMD13	19.13	14.31	7.79	1.6				gene1935	PEX5L	1.57	1.09	0.32	0.77				gene2247	NUDT16	15.7	15.29	3.04	4.82
gene570	LPAR3	6.51	5	11.06	14.34				gene1937	USP13	4.62	3.61	1.5	2.28				gene2258	SH3BGR	80.02	36.3	28.92	25.89
gene571	MCOLN2	8.07	4.92	2.59	0.83				gene1948	ZMAT3	0.12	0.58	1.73	1.94				gene2262	LOC101118921	0.08	0.03	0	0.01
gene582	LOC100037673	18.53	19.07	62.35	113.5				gene1955	NAALADL2	128.89	108.26	37.41	44.85				gene2263	IGSF5	16.58	14.69	2.66	3.92
gene583	ZNHIT6	55.57	44.38	81.55	111.08				gene1957	NLGN1	5.89	8.67	1.26	1.98				gene2264	PCP4	16.1	13.95	5.97	0.8
gene584	COL24A1	2.02	2.2	10.26	3.33				gene1961	ECT2	4.25	7.59	14.49	12.04				gene2267	BACE2	67.78	51.81	23.08	25.23
gene605	LOC101119517	14.93	12.56	55.77	116.91				gene1962	NCEH1	22.92	17.81	9.81	9.87				gene2268	LOC101102278	1.29	0.81	0.19	0.25
gene606	LOC101119773	19.09	11.97	26.47	48.41				gene1963	TNFSF10	6.11	10.14	30.15	30.14				gene2269	FAM3B	267.1	193.8	46.86	50.11
gene608	GBP5	17.64	16.29	40.31	93.98				gene1964	GHSR	0.85	0.09	2.82	0.8				gene2270	MX2	27.79	8.4	202.55	124.85
gene612	LOC101114579	40.31	35.04	64.99	133.28				gene1971	EIF5A2	4.92	7.19	1.86	2.12				gene2271	MX1	76.86	45.44	537.09	259.2
gene613	LOC101120875	5.28	5.17	17.67	30.93				gene1983	LRRC31	4.43	1.62	0	0.39				gene2272	TMPRSS2	22.78	15.59	4.32	5.61
gene616	LRRC8C	2.74	2.12	7.37	9				gene1984	LRRIQ4	0.29	0.49	0	0				gene2283	TFF3	104.18	48.7	1.29	10.19
gene624	HFM1	0.19	0.37	0.12	0				gene199	EDN2	0	0	0.44	2.01				gene2284	TFF2	0.51	2	0	0
gene63	ASB18	1.39	0.36	0	0.08				gene200	HIVEP3	1.02	0.76	1.88	2.74				gene2287	UBASH3A	0.5	1.29	4.9	5.02
gene663	TMEM56	25.27	14.1	6.54	1.41				gene2004	BCHE	6.58	4.95	2.83	2.58				gene2288	RSPH1	1.4	4.31	9.32	8.57
gene675	LOC101110549	0.05	0.42	0	0				gene2023	B3GALNT1	25.88	13.99	2.17	2.45				gene2289	SLC37A1	9.08	4.55	2.6	4.02
gene68	ARL4C	2.3	3.54	6.36	11.82				gene2024	PPM1L	25.57	14.5	6.93	13.16				gene2294	CBS	74.27	57.95	30.31	41.47
gene683	LRRC39	6.09	5.77	2.59	1.68				gene2043	RARRES1	5.13	6.55	26.03	10.14				gene2302	LOC101123010	5.33	1.73	17.13	16.24
gene691	LOC101114226	1.5	2.22	2.49	8.01				gene2045	LXN	10.94	10.51	41.05	29.9				gene2316	TRPM2	0.3	1.25	2.45	4.61
gene731	WDR47	9.47	15.15	28.22	31.3				gene2046	MLF1	36.09	32.81	9.16	17.79				gene2321	LOC101103945	0	0	0.03	0
gene735	KIAA1324	27.98	15.37	7.61	0.37				gene2050	PTX3	2.96	1.5	29.04	24.6				gene2330	ITGB2	0.77	2.1	6.46	7.42
gene739	MYBPHL	4.85	1.04	0.79	0.42				gene2052	LOC101120295	0.01	0	0.08	0.02				gene2334	COL18A1	26.26	31.06	65.67	85.48
gene746	AMIGO1	3.56	3.94	1.28	0.3				gene2055	TIPARP	8.92	11.08	28.13	20.34				gene2337	PCBP3	5.44	2.95	1.87	1.92
gene753	LOC101108092	50.49	36.94	18.7	18.37				gene2057	KCNAB1	8.64	7.24	2.99	4.48				gene2340	LOC101111927	16.83	56.33	69.77	125.96
gene757	LOC101103942	0.01	0.01	0	0				gene2058	LOC101111596	4.98	4.49	13.38	10.54				gene2346	YBEY	5.77	10.7	3.98	2.52
gene775	CD53	3.29	6.1	6.89	22.66				gene2062	C1H3orf33	16.72	12.33	7.04	7.68				gene2354	C1H8orf42	2.51	5.59	0.71	1.95
gene791	C1H1orf162	0.49	0.48	0.76	3.49				gene2063	PLCH1	0.76	0.27	0.09	0.06				gene238	TMEM125	3.42	1.39	0.55	0.44
gene794	FAM212B	2.66	4.83	8.18	8.71				gene2064	MME	24.18	18.4	7.85	7.11				gene2385	COL6A6	0.79	1.81	0.31	0.86
gene801	MOV10	5.73	4.14	11.4	13.79				gene2069	ARHGEF26	17.77	11.62	4.78	5.31				gene2400	RFTN1	6.01	7.88	15.93	18.72
gene816	BCL2L15	1.73	3.06	6.72	14.46				gene2073	LOC101114154	4.94	5.29	15.17	14.62				gene2406	KCNH8	5.11	2.73	0.42	0.62
gene82	INPP5D	7.77	7.78	11.15	22.31				gene2082	LOC101116193	0	3.26	0	0.41				gene2407	EFHB	1.59	3.59	0.45	0.85
gene827	DENND2C	9.17	9.04	15.97	21.37				gene2085	IGSF10	0.38	0.92	0.36	0.3				gene2411	SGOL1	2.4	2.34	4.99	6.82
gene828	AMPD1	1.99	1.29	0.41	0.05				gene2087	P2RY13	0.37	0.4	2.61	2.94				gene256	CCDC24	4.7	7.76	14.57	14.81
gene852	IGSF3	5.52	4.95	14.21	14.96				gene2089	P2RY14	4.1	3.31	0.32	1.12				gene268	C1H1orf228	0.2	0.09	0.06	0.09
gene858	VTCN1	16.81	8.95	4.65	1.89				gene2090	GPR171	0.32	0.71	3.35	1.94				gene273	PLK3	1.99	2.53	6.35	6.2
gene866	TBX15	42.86	31.27	17.16	7.01				gene2097	LOC101102284	620.79	518.86	161.61	130.22				gene280	ZSWIM5	2.6	1.78	1.22	0.61
gene879	LOC101112612	10.36	10.46	4.39	1.46				gene2108	TM4SF18	4.61	2.82	17.29	18.07				gene287	MMACHC	6.25	4.54	2.64	1.43
gene880	LOC101112864	16.85	17.32	7.82	5.35				gene2126	ZIC4	0.46	0.62	0	0				gene299	TSPAN1	78.75	67.53	2.19	11
gene908	LOC101114745	3.62	1.76	0.68	0				gene2127	LOC101102361	0.77	0.25	0.4	3.09				gene302	RAD54L	2.53	2.71	9.03	5.49
gene910	LIX1L	11.06	8.97	4.32	3.28				gene2129	LOC101102861	9.81	9.73	99.63	56.63				gene308	LOC101103602	0	0	1.33	0.21
gene913	VDUP1	398.36	391.98	189.11	109.66				gene2145	PCOLCE2	10.44	41.14	17.06	10.24				gene325	LOC101106121	0	0	148.8	0.06
gene914	HFE2	2.95	2.59	0.57	0.35				gene2148	PLS1	25.18	17.39	1.76	1.75				gene327	TAL1	0.45	1.08	3.42	6.35
gene96	GJB3	0.6	0.66	0.99	3.38				gene2165	SPSB4	1.09	2.04	0.14	0.13				gene328	STIL	0.91	1.19	2.75	2.38
gene970	FCGR1A	1.98	3.16	7.55	20.23				gene2176	COPB2	55.16	48.51	31.25	23.52				gene341	DMRTA2	0.43	0.55	0.09	0
gene989	PLEKHO1	15.99	27.42	41.06	51.22				gene2185	FAIM	45.2	41.57	9.37	11.53				gene348	TTC39A	42.61	32.32	12.4	15.61
gene991	CA14	5.62	3.39	0.94	0				gene221	GLUT-1	37.1	43.45	95.89	90.22				gene364	LOC101115673	3.45	3.3	10.86	9.29
gene994	C1H1orf51	1.55	0.78	2.87	6.79				gene2210	KY	1.7	0.71	0	0.2				gene381	LRP8	1.66	1.04	4.44	4.54
gene999	ECM1	45.68	58	107.87	103.93				gene2218	LOC654334	3.85	4.69	14.11	14.02				gene384	GLIS1	1.22	1.31	3.84	5.12
gene2433	GSN	97.62	208.97	47.05	49.77				gene2222	LOC101117129	15	6.62	1.57	0.25				gene386	YIPF1	19.06	11.9	6.17	10.43
gene2450	TLR4	3.16	3.57	4.82	11.72				gene2247	NUDT16	15.7	15.29	9.89	4.53				gene390	LDLRAD1	3.31	2.83	0	0.15
gene2459	TNC	4.12	4.56	6.88	14.9				gene2255	LOC101122242	6.93	1.89	1.81	0.73				gene397	ACOT11	1.26	0.77	0	0.37
gene2466	LOC101103947	2.21	1.32	0	129.42				gene2258	SH3BGR	80.02	36.3	9.62	9.09				gene408	TMEM61	0.26	0.88	0	0
gene2468	COL27A1	0.92	1.36	1.88	3.37				gene2262	LOC101118921	0.08	0.03	0.01	0.01				gene418	PRKAA2	3.16	1.6	0.27	0.59
gene2471	ZNF618	8.01	5.92	3.9	2.05				gene2263	IGSF5	16.58	14.69	1.93	2.86				gene419	C1H1orf168	8.42	3.38	0.14	0.28
gene2481	RNF183	0.38	3.92	3.34	11.06				gene2264	PCP4	16.1	13.95	0	0.42				gene422	DAB1	2.29	1.99	0.38	0.67
gene2486	SLC31A1	136.14	85.22	54.76	40.5				gene2267	BACE2	67.78	51.81	27.82	21.4				gene436	LOC101121563	15.36	11.46	44.38	20.39
gene2490	LOC101109939	1.88	1.41	0	0.2				gene2269	FAM3B	267.1	193.8	66.4	71.99				gene437	LOC101121820	2.31	2.45	5.75	5.23
gene2491	LOC101110208	6.7	18.24	1.16	0				gene2270	MX2	27.79	8.4	325.56	205.86				gene451	KANK4	4.21	2.91	1.39	0.67
gene2497	PTBP3	38.03	26.57	60.22	68.38				gene2271	MX1	76.86	45.44	975.82	633.72				gene464	PGM1	34.56	26.32	16.65	13.4
gene2499	UGCG	39.34	35.03	71.22	74.84				gene2272	TMPRSS2	22.78	15.59	5.26	4.3				gene468	RAVER2	7.14	5.11	3.22	3.16
gene2513	C2H9orf152	30.19	21.33	4.2	0.8				gene2279	ZNF295	0.66	0.75	1.19	3.01				gene471	LOC101102528	0.27	0.42	0.12	0.02
gene2515	PALM2	1.07	0.7	3.12	2.29				gene2282	ABCG1	3	3.13	8.51	10.94				gene473	AK4	5.23	7.26	17.92	14.02
gene2531	KLF4	37.4	61.63	121.58	90.39				gene2283	TFF3	104.18	48.7	0.87	4.37				gene478	LEPR	3.15	2.57	1.72	1.03
gene2568	TMEM246	7.77	5.81	2.36	1.39				gene2284	TFF2	0.51	2	0	0				gene479	PDE4B	4.16	5.19	30.61	13.99
gene2575	MURC	4.99	6.18	2.63	1.59				gene2288	RSPH1	1.4	4.31	9.37	6.33				gene483	TCTEX1D1	1.34	2.24	0.39	0.69
gene2589	SHC3	1.15	0.52	0.16	0				gene2289	SLC37A1	9.08	4.55	2.76	2.82				gene488	C1H1orf141	1.83	1.47	0	0.21
gene2592	CKS2	17.38	28.39	59.28	72.03				gene2291	WDR4	2.8	2.89	6.43	8.08				gene489	IL23R	0	0	0.74	0.69
gene2615	WNK2	12.3	9.42	5.32	2.2				gene2299	HSF2BP	7.09	3.11	2.77	2.33				gene49	RAMP1	13.06	9.26	1.41	1.67
gene2622	IPPK	25.06	22.5	49.57	43.99				gene2301	PDXK	12.35	10.6	28.48	26.34				gene494	DIRAS3	5.82	2.23	0.14	0
gene2623	CENPP	12.52	10.33	21.2	24.42				gene2302	LOC101123010	5.33	1.73	12.99	10.66				gene507	PTGER3	3.09	2.6	8.97	5.03
gene2626	OGN	14.13	20.19	6.23	4.87				gene2305	LOC101101951	1.09	1.73	2.48	4.55				gene513	LOC101120030	12.61	7.61	4.35	4.88
gene2642	LOC101111936	0	0	0.25	2.16				gene2316	TRPM2	0.3	1.25	1.81	2.06				gene514	C1H1orf173	1.2	1.17	0.14	0.08
gene2649	FBP1	12.5	9.6	5.51	2.32				gene2330	ITGB2	0.77	2.1	4.93	4.77				gene516	LOC101120615	53.47	50.59	28.06	20.63
gene2650	FBP2	19.45	17.27	4.98	2.76				gene2334	COL18A1	26.26	31.06	92.41	69.94				gene519	LHX8	1.71	1.51	3.69	4.64
gene2652	CTSL1	0.52	0.4	1.48	4.82				gene2335	SLC19A1	1.44	1.38	0.42	0.13				gene52	RAB17	6.78	2.81	0.42	0.49
gene2658	GOLM1	537.56	381.33	150.67	43.09				gene2337	PCBP3	5.44	2.95	1.08	2.7				gene537	GIPC2	5.26	6.41	1.13	2.96
gene2682	CCL19	4.01	5.21	3.08	25.84				gene2340	LOC101111927	16.83	56.33	103.73	83.04				gene54	LOC101111150	70.26	45.36	0.65	2.95
gene2684	IL11RA	9.13	10.79	3.92	3.63				gene2354	C1H8orf42	2.51	5.59	0.9	1.65				gene547	IFI44L	2.69	3.39	60.81	37.92
gene2702	NOL6	2.66	3.12	4.22	7.61				gene2356	RUNX1	44.68	36.82	94.1	87.78				gene548	IFI44	2.94	1.96	27.55	19.25
gene2704	AQP7	1.25	2.94	0.32	0				gene2365	DOPEY2	3.98	3.7	1.23	1.78				gene55	COL6A1	5.17	9.46	29.86	48.35
gene2712	DNAJA1	5.97	8.87	12.58	19.78				gene2375	TTC3	35.74	29.57	14.62	13.43				gene559	SAMD13	19.13	14.31	1.51	2.38
gene2735	DOCK5	5.11	4.1	1.84	1.34				gene238	TMEM125	3.42	1.39	0.52	0.85				gene571	MCOLN2	8.07	4.92	1.41	1.72
gene2738	NEFL	1.06	0.83	0.02	0				gene2382	ETS2	30.85	37.14	138.46	121.5				gene573	MCOLN3	0.39	0.06	0.19	1.53
gene2743	STC1	27.64	26.1	38.47	76.04				gene2385	COL6A6	0.79	1.81	0.31	0.3				gene582	LOC100037673	18.53	19.07	72.69	29.13
gene2746	NKX3-1	54.81	42.35	12.09	0				gene2386	COL6A5	0.31	0.73	0.26	0.21				gene590	LOC101116002	1.1	0.19	2.14	2.02
gene2754	PEBP4	48.07	49.73	20.3	1				gene239	C1H1orf210	11.08	8.39	5.11	3.78				gene591	LOC101116267	0.82	0.11	0.97	1.21
gene2756	EGR3	0.56	1.72	7.47	8.63				gene2394	BTD	4.54	6.22	2.35	2.52				gene60	IQCA1	0.5	0.16	1.74	0.89
gene2774	EPB49	2.17	2.73	0.56	0.79				gene2396	GALNTL2	1.57	1.98	0.77	0.59				gene605	LOC101119517	14.93	12.56	261.82	200.88
gene2788	CNTNAP3	0.8	0.4	0.08	0.14				gene240	LOC101109657	46.8	42.11	20.09	24.85				gene606	LOC101119773	19.09	11.97	129.86	100.98
gene2792	TEX10	5.07	5.33	9.04	11.53				gene2406	KCNH8	5.11	2.73	1.13	0.8				gene607	LOC101113817	0.05	0.01	0.46	0.28
gene2796	NR4A3	0.44	0.53	2.31	3.14				gene2407	EFHB	1.59	3.59	0.21	0.71				gene608	GBP5	17.64	16.29	167.16	131.37
gene2804	GALNT12	45.09	35.62	14.84	5.96				gene241	LOC443265	3.8	6.78	13.66	12.11				gene610	LOC101114077	0	0.01	0.03	0.01
gene2805	ANKS6	7.44	4.76	3.05	1.77				gene2411	SGOL1	2.4	2.34	6.8	4.66				gene612	LOC101114579	40.31	35.04	222.81	168.41
gene2807	TBC1D2	3.17	2.94	4.53	8.23				gene244	CDC20	1.56	2.38	5.9	4.12				gene613	LOC101120875	5.28	5.17	54.39	49.64
gene2810	NANS	121.84	93.07	52.15	20.17				gene248	HYI	16.56	15.15	7.53	3.25				gene616	LRRC8C	2.74	2.12	7.7	6.7
gene2833	FRMPD1	0.73	0.84	0.25	0.17				gene268	C1H1orf228	0.2	0.09	0.03	0.05				gene643	FAM69A	7.1	5.01	16.16	10.41
gene2846	GNE	81.11	49.32	36.57	14.62				gene270	KIF2C	2.55	5.7	13.58	8.59				gene659	F3	224.8	163.87	33.02	27.7
gene2870	TPM2	3157.1	1713.29	750.06	394.73				gene273	PLK3	1.99	2.53	9.05	12.69				gene660	SLC44A3	54.74	29.73	7.31	9.69
gene2889	DNAJB5	4.12	4.6	1.99	1.47				gene280	ZSWIM5	2.6	1.78	0.57	0.67				gene663	TMEM56	25.27	14.1	2.81	0.82
gene2907	GNA14	31.96	22.1	7.03	3.45				gene299	TSPAN1	78.75	67.53	4.86	3.37				gene675	LOC101110549	0.05	0.42	0	0
gene2911	GCNT1	10.02	8.84	1.63	1.21				gene302	RAD54L	2.53	2.71	8.04	9.03				gene68	ARL4C	2.3	3.54	12.53	12.28
gene2924	ANXA1	1500.02	1985.59	3686.77	3871.07				gene312	MKNK1	12.19	12.27	28.72	29.34				gene683	LRRC39	6.09	5.77	1.97	0.74
gene2925	ALDH1A1	194.89	145.56	73.23	22.14				gene327	TAL1	0.45	1.08	4.53	5.42				gene690	LOC101113636	1.81	2.45	18.61	13.18
gene2935	TMEM2	7.54	8.03	14.52	23.07				gene328	STIL	0.91	1.19	4.69	3.69				gene691	LOC101114226	1.5	2.22	8.35	8.91
gene2969	KIAA0020	51.42	50.33	91.38	109.05				gene337	AGBL4	7.14	8.84	4.24	4.2				gene705	COL11A1	0.26	0.23	0.71	1.34
gene2977	SPATA6L	1.73	2.34	0.91	0.33				gene341	DMRTA2	0.43	0.55	0.07	0				gene707	AMY2B	3.23	2.24	0.79	0.6
gene2987	CD274	3.94	2.66	36.1	52.45				gene348	TTC39A	42.61	32.32	18.82	17.23				gene735	KIAA1324	27.98	15.37	0.86	0.65
gene2990	PDCD1LG2	1.39	2.3	2.01	12.22				gene361	ORC1	1.54	2.66	5.46	5.09				gene739	MYBPHL	4.85	1.04	0.4	0
gene3026	LOC101121148	14.09	10.71	32.07	28.86				gene364	LOC101115673	3.45	3.3	7.64	7.75				gene740	SORT1	23.48	15.58	6.67	10.91
gene3028	FREM1	7.14	4.82	3.09	1.55				gene366	SELRC1	2.26	2.53	8.4	8.02				gene743	SYPL2	2.87	1.64	0.66	0.64
gene3075	IFNE	2.04	2.29	6.31	6.87				gene381	LRP8	1.66	1.04	6.93	5.44				gene746	AMIGO1	3.56	3.94	1.36	1
gene3110	DDX58	4.54	2.29	39.59	44.28				gene385	TMEM48	3.89	3.7	6.81	10.16				gene753	LOC101108092	50.49	36.94	19.21	20.73
gene3121	SCARA5	24.59	48.89	11.8	8.77				gene386	YIPF1	19.06	11.9	4.3	4.24				gene758	CSF1	5.09	4.88	11.35	17.6
gene3150	NEIL2	17.96	19.61	8.87	6.4				gene390	LDLRAD1	3.31	2.83	0	0				gene761	ALX3	3.75	6.61	14.02	10.02
gene3173	MFAP3L	0.17	0.47	1.72	1.11				gene397	ACOT11	1.26	0.77	0.06	0.11				gene764	KCNC4	2.76	3.03	5.1	8.26
gene3234	NAB1	26.76	43.39	66.6	82.93				gene4	DTYMK	12.31	22.53	41.96	44.54				gene775	CD53	3.29	6.1	31.62	20.49
gene3242	MSTN	0.76	0.71	0.09	0				gene418	PRKAA2	3.16	1.6	0	0.37				gene781	LOC101106487	0	0	0.02	0.05
gene3249	SLC40A1	44.95	29.24	11.71	14.54				gene419	C1H1orf168	8.42	3.38	0.14	0.13				gene791	C1H1orf162	0.49	0.48	7.47	4.53
gene3257	TFPI	1.13	1.96	6.18	8.48				gene422	DAB1	2.29	1.99	0.19	0.53				gene796	KCND3	1.37	0.92	0.22	0
gene3258	CALCRL	20.14	16.07	40	31.86				gene423	LOC101121058	0	0	0	0.05				gene801	MOV10	5.73	4.14	18.29	14.33
gene3276	FRZB	10.58	7.93	5.18	1.03				gene437	LOC101121820	2.31	2.45	7.64	6.57				gene803	PPM1J	2.84	1.18	0.44	0.45
gene3277	DNAJC10	209.24	205	112.37	40.56				gene451	KANK4	4.21	2.91	0.56	0.26				gene814	PTPN22	0.43	1.16	4.52	2.99
gene3292	ZNF385B	31.46	22.47	18.74	3.19				gene46	ESPNL	0.05	0.1	0.26	1.05				gene816	BCL2L15	1.73	3.06	11.6	9.69
gene3294	CCDC141	2.01	1.9	1.2	0.37				gene464	PGM1	34.56	26.32	15.9	10.91				gene82	INPP5D	7.77	7.78	27.58	24.34
gene3296	TTN	16.02	6.52	4.74	2.4				gene468	RAVER2	7.14	5.11	2.4	2.24				gene828	AMPD1	1.99	1.29	0.83	0.08
gene3354	RAPGEF4	4.21	2.7	7.06	7.46				gene47	SCLY	15.43	21.16	35.73	43.73				gene835	TSPAN2	7.08	8.6	11.29	24.54
gene3373	ERICH2	3.34	1.75	0.42	0.41				gene471	LOC101102528	0.27	0.42	0.03	0.09				gene850	ATP1A1	253.2	197.02	91.29	102.53
gene3385	KBTBD10	101.43	69.66	43.96	17.23				gene473	AK4	5.23	7.26	22.42	14.84				gene853	CD2	2.69	6.24	29.81	42.24
gene3389	ABCB11	0	0.15	0.35	0.28				gene479	PDE4B	4.16	5.19	27.77	24.23				gene858	VTCN1	16.81	8.95	0.51	1.25
gene3391	SPC25	3.86	10.13	16.53	18.66				gene488	C1H1orf141	1.83	1.47	0.08	0				gene86	C1H2orf82	3.28	5.91	0	0
gene3393	CERS6	6.62	5.55	11.84	27.41				gene489	IL23R	0	0	0.18	0.62				gene866	TBX15	42.86	31.27	16.01	13.13
gene3398	XIRP2	10.21	6.4	4.51	1.98				gene49	RAMP1	13.06	9.26	1.23	1.32				gene878	LOC101112362	136.36	120.89	59.07	54.02
gene3409	SLC38A11	0.45	1.23	0.23	0				gene490	IL12RB2	1.56	2.44	7.65	3.55				gene879	LOC101112612	10.36	10.46	5.33	2.58
gene3418	IFIH1	21.64	18.12	82.87	84.85				gene494	DIRAS3	5.82	2.23	0.3	0				gene880	LOC101112864	16.85	17.32	8.65	8.22
gene3421	DPP4	45.37	36.77	14.77	2.98				gene507	PTGER3	3.09	2.6	7.2	4.83				gene91	CSMD2	0.65	0.62	0.4	0.15
gene3430	RBMS1	152.81	153.79	281.13	342.45				gene513	LOC101120030	12.61	7.61	5.59	2.98				gene913	VDUP1	398.36	391.98	188.42	150.04
gene3435	LY75	3.71	1.95	0.94	0.46				gene514	C1H1orf173	1.2	1.17	0	0				gene914	HFE2	2.95	2.59	0.59	0.21
gene3455	GALNT5	11.76	8.58	3.57	1				gene516	LOC101120615	53.47	50.59	20.12	18.28				gene970	FCGR1A	1.98	3.16	20.82	17.79
gene3461	NR4A2	3.62	4.29	13.31	5.65				gene52	RAB17	6.78	2.81	0.56	0.38				gene989	PLEKHO1	15.99	27.42	42.67	52.6
gene3477	NEB	19.37	11.77	6.03	3.03				gene534	NEXN	252.5	158.35	74.02	67.31				gene991	CA14	5.62	3.39	1.99	0.55
gene3479	TNFAIP6	0.74	3.7	2.89	10.04				gene54	LOC101111150	70.26	45.36	2.15	1.35				gene993	C1H1orf54	5.3	13.1	29.54	25.56
gene3481	NMI	40.48	39.99	54.91	112.26				gene547	IFI44L	2.69	3.39	80.08	48.26				gene994	C1H1orf51	1.55	0.78	5.1	4.17
gene3492	KIF5C	0.98	1.09	3.47	5.31				gene548	IFI44	2.94	1.96	38.22	24.79				gene2418	LOC101112707	0.09	0	0.28	0.41
gene3508	ARHGAP15	31.17	29.26	35.49	89.52				gene55	COL6A1	5.17	9.46	26.59	22.98				gene2419	PXDN	2.97	2.63	7.02	9.51
gene3509	KYNU	4.21	3.4	9.19	23.82				gene559	SAMD13	19.13	14.31	2.14	1.11				gene2445	DBC1	0.32	0.75	1.53	1.75
gene3534	ACMSD	5.42	3.19	2.72	0				gene571	MCOLN2	8.07	4.92	1.61	1.02				gene2459	TNC	4.12	4.56	20.52	36.82
gene3541	GPR39	13.4	9.97	6.2	3.62				gene573	MCOLN3	0.39	0.06	0.77	0.86				gene2460	TNFSF8	1.52	1.29	7.68	3.75
gene3577	TFCP2L1	12.92	6.52	3.62	4.68				gene581	DDAH1	8.3	8.09	16.75	20.38				gene2465	AKNA	1.6	1.75	4.31	4.53
gene3598	STAT1	29.2	30.83	60.72	87.74				gene582	LOC100037673	18.53	19.07	158.49	143.51				gene2467	LOC101119117	0.57	0.33	2.56	1.24
gene3636	LOC101104557	9.98	12.12	4.31	1.53				gene591	LOC101116267	0.82	0.11	0.31	0.14				gene2468	COL27A1	0.92	1.36	5.87	9.28
gene3639	LOC101102548	1.73	1.52	0.52	0.17				gene597	LOC101113298	0.06	0.03	0.01	0				gene2478	BSPRY	15.06	12.49	3.05	4.45
gene3663	FZD7	0.93	1.21	0.29	0.19				gene605	LOC101119517	14.93	12.56	273.33	112.94				gene2486	SLC31A1	136.14	85.22	47.49	33.29
gene3666	NOP58	266.05	228.47	511.12	769.64				gene606	LOC101119773	19.09	11.97	115.49	55.27				gene2490	LOC101109939	1.88	1.41	39.17	0
gene3671	WDR12	16.42	17.4	28.34	43.83				gene607	LOC101113817	0.05	0.01	0.42	0.23				gene2491	LOC101110208	6.7	18.24	310.61	0
gene3692	MDH1B	1.7	1.12	0.28	0.37				gene608	GBP5	17.64	16.29	210.36	104.93				gene2492	SLC46A2	3.06	3.82	10.15	9.36
gene3719	ACADL	117.69	53.17	37.67	11.98				gene610	LOC101114077	0	0.01	0.07	0.03				gene2509	MUSK	0.04	0.08	0.64	0.11
gene3720	MYL1	714.76	426.54	152.99	87.55				gene612	LOC101114579	40.31	35.04	232.65	103.12				gene2513	C2H9orf152	30.19	21.33	2.71	1.19
gene3728	ERBB4	20.75	15.1	9.68	3.93				gene613	LOC101120875	5.28	5.17	58.52	35.8				gene2515	PALM2	1.07	0.7	2.9	2.87
gene3735	ABCA12	1.81	1.74	3.06	3.95				gene616	LRRC8C	2.74	2.12	8.58	10.71				gene2520	EPB41L4B	23.69	24.89	10.83	13.77
gene3772	PLCD4	1.56	1.3	0.32	0.19				gene624	HFM1	0.19	0.37	0.07	0.02				gene2540	FKTN	14.6	10.98	7.86	5.13
gene3810	OBSL1	3.87	3.77	1.59	1.51				gene63	ASB18	1.39	0.36	0	0.21				gene2568	TMEM246	7.77	5.81	2.53	0.77
gene3860	CCL20	5.33	3.11	4.36	39.8				gene658	ABCD3	24.83	19.7	12.14	11.1				gene2575	MURC	4.99	6.18	3.32	1.45
gene3863	SPHKAP	0.18	0.65	0.08	0				gene659	F3	224.8	163.87	58.59	44.27				gene2589	SHC3	1.15	0.52	0	0.48
gene3869	FBXO36	14.02	12.43	4.78	3.87				gene660	SLC44A3	54.74	29.73	15.48	21.32				gene2592	CKS2	17.38	28.39	68.99	36.68
gene3872	LOC101120478	4.7	2.32	13.22	18.99				gene663	TMEM56	25.27	14.1	1.56	2.55				gene2604	ROR2	0.31	0.79	1.42	2.05
gene3873	LOC101106058	41.66	37.76	123.98	179.4				gene679	SLC35A3	10.16	13.12	5.03	7.15				gene2609	PTPDC1	1.84	1.67	4.17	3.71
gene3874	SP140	15.85	14.36	28.8	45.26				gene68	ARL4C	2.3	3.54	15.75	13.65				gene2615	WNK2	12.3	9.42	3.14	2.85
gene3876	SP100	2.35	2.79	8.3	17.9				gene683	LRRC39	6.09	5.77	0	0.29				gene2619	SUSD3	3.08	6.01	10.05	14.33
gene3877	SP140L	46.06	32.32	121.59	138.88				gene690	LOC101113636	1.81	2.45	6.7	4.09				gene2620	FGD3	0.28	0.59	2.03	3.04
gene3883	C2H2orf72	1.14	1.33	0	0				gene691	LOC101114226	1.5	2.22	7.68	4.6				gene2625	ASPN	17.91	22.97	55.49	46.06
gene3884	LOC101122008	0.37	0.22	0.05	0				gene707	AMY2B	3.23	2.24	0.14	0.13				gene2649	FBP1	12.5	9.6	1.46	1.46
gene3920	RNF19B	9.92	9.44	25.8	44.09				gene718	NTNG1	2.76	2.46	1.04	1				gene2650	FBP2	19.45	17.27	4.27	2.36
gene3924	FNDC5	7.04	2.98	1.77	0.18				gene735	KIAA1324	27.98	15.37	0.67	0.29				gene2652	CTSL1	0.52	0.4	8.9	11.58
gene3929	SYNC	3.18	3.14	1.58	0.9				gene739	MYBPHL	4.85	1.04	0	0.37				gene2658	GOLM1	537.56	381.33	37.59	53.72
gene3938	MARCKSL1	18	25.23	84.73	175.73				gene743	SYPL2	2.87	1.64	0.06	0				gene2679	RASEF	17.95	13.55	1.05	1.38
gene3942	LOC101115435	6.37	7.08	2.66	1.76				gene746	AMIGO1	3.56	3.94	1.23	1.45				gene2682	CCL19	4.01	5.21	81.07	41.47
gene3960	LOC101107259	3.69	3.69	9.29	5.91				gene753	LOC101108092	50.49	36.94	14.76	11.83				gene2690	LOC100885760	4.05	2.88	0.57	2.32
gene3975	PTPRU	1.78	1.03	0.38	0.42				gene758	CSF1	5.09	4.88	19.25	20.92				gene2704	AQP7	1.25	2.94	0.21	0.19
gene3980	OPRD1	0.25	0	1.89	0.36				gene775	CD53	3.29	6.1	44.32	32.88				gene2719	EPHX2	33.92	43.85	22.88	15.58
gene4004	SMPDL3B	2.81	3.86	1.18	0.27				gene791	C1H1orf162	0.49	0.48	7.61	4.98				gene2724	ADRA1A	2.29	1.01	0.3	0.6
gene4012	IFI6	507.84	290.12	5784.03	6935.99				gene796	KCND3	1.37	0.92	0.19	0.25				gene2735	DOCK5	5.11	4.1	2.1	2.62
gene4026	FAM46B	6.4	15.96	27.32	27.3				gene801	MOV10	5.73	4.14	19.95	19.51				gene2738	NEFL	1.06	0.83	0	0.06
gene4032	SFN	289.46	588.64	1250.34	2617.12				gene803	PPM1J	2.84	1.18	0.29	0.4				gene2739	NEFM	4.69	2.46	0.84	2.85
gene4033	ZDHHC18	1.02	0.97	4.58	7.29				gene814	PTPN22	0.43	1.16	3.29	2.3				gene2746	NKX3-1	54.81	42.35	0.01	0.5
gene4061	AUNIP	0.58	0.19	2.07	2.83				gene816	BCL2L15	1.73	3.06	18.36	17.93				gene2750	LOXL2	5.39	6.59	14.32	18.61
gene4064	MAN1C1	6.95	9.5	3.58	3.23				gene82	INPP5D	7.77	7.78	29.68	24.98				gene2754	PEBP4	48.07	49.73	4.11	2.35
gene4067	LOC101114847	8.61	8.47	25.96	16				gene828	AMPD1	1.99	1.29	0.05	0.08				gene2756	EGR3	0.56	1.72	5.02	3.17
gene4078	NCMAP	4.06	5.89	0.99	0.36				gene83	NEU2	0	0	0.47	0.62				gene2767	BMP1	6.22	6.12	13.6	15.72
gene4083	GRHL3	9.31	15.82	34.52	26.45				gene831	SIKE1	3.35	1.14	6.92	6.8				gene2771	HR	4.51	10.96	12.88	22.99
gene4087	MYOM3	19.22	10.38	5.17	1.53				gene841	VANGL1	5.37	5.69	12.12	12.62				gene2778	DOK2	1.09	1.55	4.41	6.99
gene4102	TCEA3	127.11	102.3	48.82	11.05				gene850	ATP1A1	253.2	197.02	116.56	103.12				gene2796	NR4A3	0.44	0.53	2.13	1.35
gene4133	SH2D5	0	0	1.15	3.92				gene852	IGSF3	5.52	4.95	9.89	14.61				gene2803	COL15A1	7.16	15.16	38.25	31.35
gene4137	CDA	2.51	1.55	8.06	11.12				gene853	CD2	2.69	6.24	15.87	8.65				gene2804	GALNT12	45.09	35.62	6.05	7.25
gene4163	IFFO2	4.13	8.76	42.42	50.76				gene857	TRIM45	9.05	8.01	5.23	2.78				gene2805	ANKS6	7.44	4.76	2.37	1.67
gene4167	KLHDC7A	0.73	0.61	0.04	0.05				gene858	VTCN1	16.81	8.95	0.59	3.13				gene2807	TBC1D2	3.17	2.94	5.3	8.03
gene4175	PADI3	1.06	1.16	0.42	0.23				gene86	C1H2orf82	3.28	5.91	0	0				gene2809	TRIM14	3.09	2.39	5.68	8.91
gene4177	PADI2	9.67	10.29	2.72	0.6				gene866	TBX15	42.86	31.27	7.47	7.6				gene2810	NANS	121.84	93.07	24.87	24.4
gene4188	EPHA2	6.94	5.53	16.03	25.29				gene878	LOC101112362	136.36	120.89	53.75	45.24				gene2833	FRMPD1	0.73	0.84	0.14	0.12
gene4191	CLCNKA	1.52	0.58	0.39	0.14				gene879	LOC101112612	10.36	10.46	0.12	1.99				gene2846	GNE	81.11	49.32	13.31	9.5
gene4222	LOC101107012	18.85	22.41	3.38	0				gene880	LOC101112864	16.85	17.32	6.4	7.77				gene2870	TPM2	3157.1	1713.29	703.62	392.89
gene4226	LOC101107513	0	0	0	1.09				gene900	PDZK1	4.63	4.8	2.78	1.69				gene2875	SIT1	0	0.56	3.54	2.24
gene4239	SARDH	2.95	0.58	0.29	0.2				gene908	LOC101114745	3.62	1.76	0.82	1.26				gene2876	CD72	1.1	0.43	3.16	5.45
gene4272	NACC2	11.29	7.43	3.74	3.5				gene91	CSMD2	0.65	0.62	0.12	0.44				gene2889	DNAJB5	4.12	4.6	3	1.28
gene4312	ASS1	3.45	4.01	7.97	8.02				gene913	VDUP1	398.36	391.98	128.57	151.4				gene2902	PSAT1	146.19	111.14	43.89	43.43
gene4314	NCS1	1.84	0.75	4.23	9.16				gene914	HFE2	2.95	2.59	0.05	0.25				gene2907	GNA14	31.96	22.1	2.29	2.35
gene4322	LOC101103887	0.15	0.04	0.01	0.02				gene96	GJB3	0.6	0.66	4.05	3.09				gene2911	GCNT1	10.02	8.84	1.31	2.07
gene4337	LRRC8A	7.96	10.94	16.23	37.22				gene970	FCGR1A	1.98	3.16	54.68	40.91				gene2925	ALDH1A1	194.89	145.56	22.52	18.44
gene4351	CERCAM	5.55	7.27	1.67	1.42				gene977	LOC101121897	0	0	0.07	0.07				gene2934	LOC101102454	4.37	5.67	0.5	1.74
gene4359	DNM1	2.56	4.31	1.07	1.57				gene981	LOC101122645	1.33	0	2.47	3.72				gene2935	TMEM2	7.54	8.03	24.03	21.17
gene4365	SLC25A25	1.2	3.39	3.68	6.88				gene989	PLEKHO1	15.99	27.42	58.09	51.57				gene2964	DMRT2	12.05	17.89	7.47	8.36
gene4368	DPM2	26.85	20.79	10.78	7.21				gene991	CA14	5.62	3.39	0	0				gene2971	LOC101117653	0.02	0	0	0
gene4370	ST6GALNAC4	44.2	27.33	11.36	8.94				gene993	C1H1orf54	5.3	13.1	28.63	38.78				gene2976	EAAT3	27.79	16.06	10.29	10.48
gene4371	ST6GALNAC6	29.55	20.92	8.03	3.89				gene994	C1H1orf51	1.55	0.78	2.84	3.37				gene2984	LOC101118677	0.06	0	0.28	0.38
gene4372	AK1	31.23	27.33	9.32	6.07				gene2414	SH3YL1	70.53	60.75	17.9	20.65				gene2987	CD274	3.94	2.66	48.31	43.17
gene4387	GARNL3	5.78	4.15	1.35	0.48				gene2418	LOC101112707	0.09	0	0.38	0.41				gene2990	PDCD1LG2	1.39	2.3	7.78	7.38
gene4391	LMX1B	4.33	2.64	1.3	0.37				gene2419	PXDN	2.97	2.63	10.33	10.67				gene2998	IL33	6.99	5.66	20.16	22.08
gene4411	NEK6	50.67	37.19	19.49	18.5				gene2450	TLR4	3.16	3.57	16.24	12.11				gene3001	GLDC	0	0.26	0.59	0.79
gene4421	ZBTB26	5.99	5.12	2.23	2.12				gene2454	PAPP-A	1.15	1.34	2.34	3.36				gene3017	LURAP1L	44.08	31.06	15.74	24.14
gene4480	CMPK2	2.85	3.54	30.42	28.54				gene2459	TNC	4.12	4.56	24.83	18.86				gene3028	FREM1	7.14	4.82	3.31	2.94
gene4481	RSAD2	3.77	3.41	83.46	122.22				gene2461	TNFSF15	4.8	1.83	15.25	19.51				gene3036	SH3GL2	1.17	1.93	0.55	0.08
gene4487	ID2	127.24	117.03	52.04	43.86				gene2462	C2H9orf91	2.3	1.66	5.49	4.84				gene3110	DDX58	4.54	2.29	38.04	19.18
gene4489	MBOAT2	33.11	23.73	12.21	4.76				gene2465	AKNA	1.6	1.75	3.58	4.13				gene3123	NUGGC	0.13	0.04	0.4	0.62
gene4502	RRM2	22.28	41.78	55.12	104.44				gene2467	LOC101119117	0.57	0.33	1.21	0.9				gene3129	FZD3	5.11	2.52	1.75	0.88
gene4504	ODC1	40.29	41.02	90.62	212.74				gene2468	COL27A1	0.92	1.36	5.33	5.33				gene3148	BLK	0.43	0.21	2.42	1.41
gene4513	GREB1	0.13	0.16	0.02	0				gene2478	BSPRY	15.06	12.49	3.83	6.44				gene3162	HAND2	1.62	10.49	22.39	16.2
gene4516	LPIN1	2.71	2.78	0.91	1.08				gene2479	WDR31	0.89	1.37	0.29	0.15				gene3166	GALNT7	25.03	17.5	10.39	11.41
gene4544	OSR1	15.72	19.64	6.03	4.13				gene2486	SLC31A1	136.14	85.22	41.56	40.23				gene3167	GALNTL6	0.46	2.06	0.53	0.1
gene4546	WDR35	6.68	4.64	2.8	1.92				gene2490	LOC101109939	1.88	1.41	0	0				gene3173	MFAP3L	0.17	0.47	1.34	1.28
gene4565	FKBP1B	0.83	1.42	0	0				gene2491	LOC101110208	6.7	18.24	0.39	0.36				gene3227	PROC	0	0	1.45	0
gene4578	EFR3B	0.98	0.8	0.26	0.22				gene2495	KIAA1958	4.44	4.54	2.07	2.41				gene3233	BIN1	78.57	54.66	26.98	24.45
gene4591	EPT1	2.86	3.41	6.99	8.39				gene2513	C2H9orf152	30.19	21.33	2.28	1.8				gene3242	MSTN	0.76	0.71	0.19	0
gene4609	CGREF1	238.36	184.78	70.93	14.83				gene2515	PALM2	1.07	0.7	3.86	4.25				gene3252	COL5A2	10.64	21.81	51.46	65.05
gene4629	IFT172	3.01	4.3	1.73	1.14				gene2520	EPB41L4B	23.69	24.89	11.77	13.21				gene3253	LOC100101231	34.89	135.13	296.35	430.52
gene4630	FNDC4	3.43	4.5	1.98	0.32				gene2540	FKTN	14.6	10.98	5.09	8.31				gene3257	TFPI	1.13	1.96	20.92	12.65
gene4646	SPDYA	6.64	11.34	20.97	15.37				gene2548	ABCA1	3.06	3.14	7.36	6.62				gene3264	LOC101120900	18.89	14.42	6.55	5.96
gene4649	WDR43	51.5	50.16	88.44	157.63				gene2565	GRIN3A	0.59	0.51	0.19	0.23				gene3276	FRZB	10.58	7.93	6.19	2.27
gene4662	CAPN14	0.1	0.15	0.73	1.21				gene2568	TMEM246	7.77	5.81	1.77	1.15				gene3277	DNAJC10	209.24	205	43.08	37.12
gene4673	MXD1	24.1	18.31	106.24	90.23				gene2574	LOC101122409	4.23	2.37	0.77	0.8				gene3284	ITGA4	2.01	3.03	7.81	8.31
gene4682	GFPT1	33.99	32.48	18.97	6.23				gene2575	MURC	4.99	6.18	0.3	0.9				gene3292	ZNF385B	31.46	22.47	2.48	2.95
gene4693	PLEK	2.06	1.66	9.19	29.78				gene2592	CKS2	17.38	28.39	69.93	53.05				gene3296	TTN	16.02	6.52	5.35	3.24
gene4701	MEIS1	117.75	96.93	64.03	31.76				gene2611	BARX1	0.86	0.49	1.99	2.6				gene3323	HOXD4	0.48	0.37	2.62	0.87
gene4785	ST3GAL5	1.51	4.52	0.77	0.72				gene2615	WNK2	12.3	9.42	2.15	4.01				gene3324	HOXD8	2.04	2.92	11.14	3.69
gene4800	SMYD1	1.71	1.2	0.22	0.4				gene2619	SUSD3	3.08	6.01	12.52	10.02				gene3325	HOXD9	1.77	2.92	7.84	6.79
gene4802	THNSL2	0.64	0.9	0.07	0				gene2620	FGD3	0.28	0.59	1.59	2.02				gene3341	CHN1	6.89	8.61	24.88	20.2
gene4810	LOC101110577	23.02	47.55	1.35	4.31				gene2623	CENPP	12.52	10.33	29.95	29.3				gene3354	RAPGEF4	4.21	2.7	9.43	7.85
gene4819	IL36RN	0.22	3.21	12.4	13.05				gene2626	OGN	14.13	20.19	7.51	5.21				gene3375	MYO3B	0.28	0.28	0.13	0.02
gene4820	LOC101105996	1.52	1.14	6.38	8.39				gene2636	ZNF367	9.14	10.89	22.11	21.8				gene3385	KBTBD10	101.43	69.66	36.32	8.42
gene4821	IL36A	0.32	1.56	19	6.56				gene2649	FBP1	12.5	9.6	1.16	0.87				gene3387	LRP2	0.03	0.03	0.29	0.05
gene4822	IL36G	0.38	1.5	6.74	10.5				gene2650	FBP2	19.45	17.27	2.63	1.15				gene3391	SPC25	3.86	10.13	17.91	14.2
gene4824	IL-1B	0.13	0	3.64	11.48				gene2652	CTSL1	0.52	0.4	21.51	16.49				gene3393	CERS6	6.62	5.55	30.2	20.23
gene4825	IL1A	2.18	4.12	29.09	38.34				gene2658	GOLM1	537.56	381.33	53.3	40.4				gene3396	STK39	59.49	41.05	23.54	22.36
gene4826	CKAP2L	6.44	8.97	13.55	20.04				gene2677	FRMD3	16.46	16.45	9.91	5.24				gene3398	XIRP2	10.21	6.4	5.59	3.12
gene4829	SLC20A1	9.84	10.8	26.68	44.07				gene2679	RASEF	17.95	13.55	0.87	1.58				gene3404	GALNT3	72.62	66.33	22.66	22.73
gene4848	LOC101116298	10.74	13.7	5.47	4.01				gene2682	CCL19	4.01	5.21	47.89	53.47				gene3418	IFIH1	21.64	18.12	88.33	59.57
gene4879	PNPT1	23.1	20.1	46.3	53.44				gene2690	LOC100885760	4.05	2.88	0.57	2.53				gene3420	GCG	0	0	1.38	0.9
gene4926	EPCAM	378.07	309.01	176.61	96.28				gene2702	NOL6	2.66	3.12	6.54	7.64				gene3421	DPP4	45.37	36.77	10.11	7.76
gene4936	ATP6V1E2	1.21	3.29	0.93	0				gene2704	AQP7	1.25	2.94	0.11	0.39				gene3435	LY75	3.71	1.95	1.04	1.52
gene4942	SIX2	18.75	18.59	5.95	5.28				gene2712	DNAJA1	5.97	8.87	20.29	12.61				gene3443	DAPL1	12.34	4.96	6.23	0.86
gene4954	PLEKHH2	1.79	2.34	0.86	0.2				gene2719	EPHX2	33.92	43.85	15.56	16.11				gene3452	CYTIP	8.86	6.57	17.87	15.86
gene4992	LOC101119706	0	0	0.13	0.69				gene2730	EBF2	10.89	8.41	3.9	5.87				gene3455	GALNT5	11.76	8.58	0.38	0.74
gene4993	FAM82A1	16.53	11.86	6.77	5.74				gene2732	CDCA2	2.93	3.85	10.13	10.52				gene3461	NR4A2	3.62	4.29	13.23	5.89
gene4997	QPCT	10.71	6.03	6.04	0.66				gene2735	DOCK5	5.11	4.1	2.3	2.16				gene3464	GALNT13	4.02	3.63	0.89	0.61
gene5002	EIF2AK2	29.78	17.89	165.27	159.37				gene2738	NEFL	1.06	0.83	0	0				gene3477	NEB	19.37	11.77	5.54	3.65
gene5006	VIT	8.79	8.93	5.93	1.37				gene2739	NEFM	4.69	2.46	2.03	1.04				gene3481	NMI	40.48	39.99	132.72	98.69
gene5026	XDH	1.45	1.59	4.99	7.11				gene2743	STC1	27.64	26.1	93.85	71.65				gene3482	RBM43	13.5	13.85	39.15	25.11
gene5031	TGFA	4.92	9.17	20.55	32.38				gene2746	NKX3-1	54.81	42.35	0.14	1.06				gene3489	LYPD6	15.12	13.07	9.26	4.5
gene5032	ADD2	0.88	0.77	0	0.25				gene2750	LOXL2	5.39	6.59	13.36	17.02				gene3492	KIF5C	0.98	1.09	3.74	2.07
gene5034	CLEC4F	0	0	6.02	12.81				gene2754	PEBP4	48.07	49.73	0.8	1.31				gene3504	LOC101122500	0.77	0.74	4.13	2.86
gene5041	PAIP2B	62.52	41.63	29.33	10.28				gene2756	EGR3	0.56	1.72	10.23	12.89				gene3505	ZEB2	23.12	27.58	69.41	48.85
gene5046	LOC101110922	0.6	1.07	3.35	8.87				gene2763	SLC39A14	1.25	1.09	3.53	2.6				gene3508	ARHGAP15	31.17	29.26	142	92.17
gene5048	SPR	55.91	75.97	33.13	21.66				gene2767	BMP1	6.22	6.12	15.69	16.44				gene3509	KYNU	4.21	3.4	24.85	13.3
gene5053	NOTO	0.94	2.09	0.41	0.15				gene2771	HR	4.51	10.96	17.33	22.06				gene3534	ACMSD	5.42	3.19	0	0
gene5080	WBP1	10.76	9.73	3.54	4.74				gene2774	EPB49	2.17	2.73	0.84	0.68				gene3540	LYPD1	3.15	1.76	0.75	0.22
gene5092	DOK1	2.4	2.8	0.75	0.84				gene2776	NPM2	0.33	1.61	0	0				gene3541	GPR39	13.4	9.97	0.62	4.29
gene5107	TMEM182	8.84	7.73	3.68	2.77				gene2796	NR4A3	0.44	0.53	4.35	5.81				gene3564	SCTR	2.69	2.08	0.89	0.64
gene5109	SLC9A2	1.02	1.14	0.26	0.05				gene2802	TGFBR1	15.49	13.88	34.79	38.89				gene3568	EPB41L5	33.08	25.6	10.65	13.24
gene5111	IL18RAP	0.04	0.39	0.23	1.31				gene2803	COL15A1	7.16	15.16	38.87	39.6				gene3577	TFCP2L1	12.92	6.52	1.33	4.77
gene5116	IL1R2	8.37	8.1	11.87	28.46				gene2804	GALNT12	45.09	35.62	4.34	3.98				gene3598	STAT1	29.2	30.83	125.86	120.12
gene5138	LYG2	3.24	4.41	1.32	0				gene2805	ANKS6	7.44	4.76	1.49	2.08				gene3599	STAT4	0.64	1.39	3.4	2.77
gene5149	VWA3B	3.78	3.03	1.24	0.16				gene2809	TRIM14	3.09	2.39	7.7	7.24				gene3636	LOC101104557	9.98	12.12	2.98	2.59
gene5157	ANKRD23	15.33	9.89	3.44	1.68				gene2810	NANS	121.84	93.07	26.39	21.95				gene3639	LOC101102548	1.73	1.52	0.13	0
gene5158	CNNM3	6.87	5.54	2.92	2.07				gene2820	TMOD1	36.47	31.69	15.69	18.1				gene3661	CDK15	1.58	0	1.06	3.34
gene5189	LOC101117149	19.35	14.13	2.47	7.23				gene2833	FRMPD1	0.73	0.84	0.05	0.06				gene3663	FZD7	0.93	1.21	0.29	0.51
gene5190	LOC101117749	0.45	0.84	1.84	2.83				gene2843	MELK	3.71	3.14	14.31	8.56				gene3677	CD28	2.18	2.29	9.81	5.76
gene5197	FBLN7	11.23	8.24	3.42	3.15				gene2846	GNE	81.11	49.32	9.59	11.45				gene3678	CTLA-4	1.4	0.76	15.64	13.18
gene5232	PHLDA1	17.31	13.14	21.91	42.7				gene2870	TPM2	3157.1	1713.29	237.86	208.22				gene3679	ICOS	2.71	1.28	18.18	18.49
gene5239	CSRP2	83.46	130.91	208.2	224.48				gene2871	CA9	1.25	1.71	0.48	0.43				gene3682	NRP2	4.53	6.64	10.78	15.37
gene5252	LIN7A	15.18	11.85	6.93	0.96				gene2872	ARHGEF39	3.08	3.89	9.67	6.11				gene3685	NDUFS1	41.93	32.62	18.97	18.91
gene5254	ACSS3	17.9	10	5.01	3.54				gene2875	SIT1	0	0.56	1.39	2.17				gene3719	ACADL	117.69	53.17	22.78	23.18
gene5263	TSPAN19	6.69	4.56	2.31	1.73				gene2889	DNAJB5	4.12	4.6	0.62	1.63				gene3720	MYL1	714.76	426.54	178.7	84.73
gene5266	RASSF9	2.85	2.92	0.97	0.6				gene2902	PSAT1	146.19	111.14	65.65	64.55				gene3728	ERBB4	20.75	15.1	7.4	3.53
gene5291	KERA	1.76	11.88	2.2	2.99				gene2907	GNA14	31.96	22.1	1.41	1.37				gene3738	FN1	7.55	28.15	41.35	66.24
gene5299	PLEKHG7	0.9	0.24	0	0.09				gene2910	PRUNE2	1.53	1.19	0.41	0.49				gene3757	RUFY4	2.11	3.14	6.01	5.52
gene5326	ITGA5	4.78	6.73	8.8	16.54				gene2911	GCNT1	10.02	8.84	1.27	1.42				gene3767	SLC11A1	0.18	0	0.99	0.54
gene5330	NFE2	0	0	0.28	0.6				gene2925	ALDH1A1	194.89	145.56	16.01	14.45				gene3772	PLCD4	1.56	1.3	0.4	0.33
gene5346	CALCOCO1	19.11	20.76	9.84	6.99				gene2935	TMEM2	7.54	8.03	24.87	23.11				gene3800	PTPRN	1.11	1.08	0.57	9.11
gene5373	KRT18	131.4	79.98	33.3	4.85				gene2937	TRPM3	3.35	3.14	1.39	1.21				gene3804	DES	426.04	208.25	167.66	62.9
gene5374	KRT8	223.59	149.79	52.14	21.66				gene2942	MAMDC2	6.07	7.23	2.81	3.08				gene3810	OBSL1	3.87	3.77	1.92	2.04
gene5378	KRT4	2829.33	5477.88	9203.84	6925.92				gene2952	PIP5K1B	28.13	24.49	13.4	11.38				gene3811	INHA	0.48	0.37	0	0
gene5384	KRT1	20.65	49.39	83.51	153.72				gene2964	DMRT2	12.05	17.89	6.06	2.93				gene3831	KCNE4	2.35	2.71	0.63	0.29
gene5385	KRT2	4.58	5.43	12.64	10.94				gene2976	EAAT3	27.79	16.06	7.46	6.77				gene3844	DOCK10	3.36	4.98	18.58	15.52
gene5391	LOC101112304	197.82	248.34	476.06	1007.89				gene2984	LOC101118677	0.06	0	0.38	0.2				gene3851	COL4A4	0.21	0.47	0.04	0.13
gene5392	LOC101111178	9.5	7.4	36.95	219.35				gene2987	CD274	3.94	2.66	69.32	57.96				gene3863	SPHKAP	0.18	0.65	0	0.05
gene5393	LOC101112555	0	0.29	0.25	0.95				gene2990	PDCD1LG2	1.39	2.3	9.1	9.02				gene3869	FBXO36	14.02	12.43	5.72	7.45
gene5403	KRT7	347.79	210.18	65.6	47.35				gene2992	ERMP1	8.01	7.41	3.27	3.58				gene3870	SLC16A14	0.59	0.26	1.52	1.17
gene5416	GALNT6	24.2	16.79	4.31	1.47				gene3007	PTPRD	6.68	4.96	1.61	2.42				gene3872	LOC101120478	4.7	2.32	29.25	17.5
gene5447	GPD1	28.73	17.18	8.45	4.62				gene3017	LURAP1L	44.08	31.06	17.87	21.92				gene3873	LOC101106058	41.66	37.76	190.09	100.69
gene5452	AQP5	160.71	96.27	35.47	2.29				gene3036	SH3GL2	1.17	1.93	0.56	0.17				gene3874	SP140	15.85	14.36	61.23	46.62
gene5458	FMNL3	3	5.18	6.02	10.12				gene3050	MLLT3	26.25	19.22	6.85	12.66				gene3876	SP100	2.35	2.79	23.35	18.86
gene5463	SPATS2	22.44	12.11	7.07	2.92				gene3105	LOC101112287	4.02	3.63	2.25	1.22				gene3877	SP140L	46.06	32.32	128.24	86.78
gene5486	RND1	4.58	4.32	8.93	23.16				gene3110	DDX58	4.54	2.29	59.72	47.48				gene3882	SPATA3	0.6	0.84	0	0
gene5488	CACNB3	12.17	8.98	4.29	3.82				gene3120	PBK	4.53	5.39	14.64	12.38				gene3884	LOC101122008	0.37	0.22	0.05	0
gene5489	ADCY6	11.36	9.16	4.26	4.55				gene3123	NUGGC	0.13	0.04	1.03	0.45				gene3889	B3GNT7	8.56	4.42	1.77	1.69
gene5520	ZNF641	0.89	1.18	0.18	0.18				gene3129	FZD3	5.11	2.52	1.77	1.47				gene3910	CHRND	0.74	0.48	0.17	0
gene5528	LOC443489	50.35	37.73	14.98	10.02				gene3150	NEIL2	17.96	19.61	11.24	5.86				gene3920	RNF19B	9.92	9.44	44.3	34.9
gene5536	ENDOU	110.49	159.23	282.02	267.74				gene3158	HPGD	16.75	18.48	5.65	4.75				gene3922	HPCA	0	0.17	1.04	2.27
gene5580	CPNE8	23.99	18.36	50.5	44.18				gene3159	LOC101113210	0.57	2.04	0.39	0				gene3938	MARCKSL1	18	25.23	173.51	117.51
gene5582	PTPRR	2.09	2.54	0.53	1.02				gene3162	HAND2	1.62	10.49	30.23	23.43				gene3940	LCK	0.68	1.18	6.37	8.34
gene5584	KCNMB4	27.21	23.36	8.85	7.8				gene3166	GALNT7	25.03	17.5	9.75	11.95				gene3941	FAM167B	2.89	1.28	11.22	7.85
gene5601	LOC443320	2.26	0.2	0.42	14.72				gene3173	MFAP3L	0.17	0.47	1.12	2.05				gene3956	COL16A1	7.98	6.29	15.82	26.62
gene5609	CPM	8.56	5.98	15.83	13.28				gene3191	OCA2	5.84	5.84	2.53	3.35				gene3960	LOC101107259	3.69	3.69	0.49	0.75
gene5628	IRAK3	2.82	1.85	5.6	6.39				gene3233	BIN1	78.57	54.66	18.4	23.3				gene3963	FABP3	124.92	76.72	27.46	36.99
gene5637	TBC1D30	9.62	7.8	4.52	1.46				gene3235	TMEM194B	3.97	4.56	8.72	10.65				gene3970	SDC3	1.78	3.66	5	7.84
gene5662	AVIL	50.39	44.63	22.23	3.12				gene3242	MSTN	0.76	0.71	0	0.12				gene3972	LAPTM5	26.66	50.9	141.27	183.82
gene5666	LOC101116039	0	0.2	0.47	1.1				gene3249	SLC40A1	44.95	29.24	14.3	17.46				gene3980	OPRD1	0.25	0	3.62	1.66
gene5674	ARHGEF25	6.9	9.36	2.33	3.36				gene3252	COL5A2	10.64	21.81	49.47	35.95				gene4004	SMPDL3B	2.81	3.86	1.22	2
gene5689	STAC3	36.35	25.42	16.22	8.26				gene3257	TFPI	1.13	1.96	21.51	11.78				gene4006	THEMIS2	1.17	1.98	4.04	4.33
gene5727	STAT2	9.4	8.93	22.24	24				gene3264	LOC101120900	18.89	14.42	6.62	6.28				gene4012	IFI6	507.84	290.12	3577.64	1295.95
gene5749	SUOX	18.54	19.42	7.55	6.25				gene3276	FRZB	10.58	7.93	0.44	0.4				gene4013	FGR	2.88	3.31	13.8	13.33
gene5843	HAL	1.44	1.53	4.72	1.56				gene3277	DNAJC10	209.24	205	47.63	34.75				gene4033	ZDHHC18	1.02	0.97	3.22	4.54
gene5880	MYBPC1	90.29	56.29	26.84	13.79				gene3292	ZNF385B	31.46	22.47	0.81	2.95				gene4043	ZNF683	0	0	0.15	0.77
gene5881	CHPT1	52.08	34.55	18.74	7.92				gene3296	TTN	16.02	6.52	0.08	0.82				gene4045	CD52	7.2	14.52	79.75	71.61
gene5885	DRAM1	11.53	13.45	27.09	66.53				gene3323	HOXD4	0.48	0.37	1.82	4.35				gene4054	TRIM63	6.76	5.12	2.09	1.83
gene5892	PAH	5.18	1.8	0.39	0				gene3324	HOXD8	2.04	2.92	8.31	5.37				gene4061	AUNIP	0.58	0.19	4.64	2.25
gene5904	GLT8D2	8.35	21.88	4.42	5.02				gene3325	HOXD9	1.77	2.92	11.09	7.64				gene4072	RUNX3	4.07	3.88	11.13	15.12
gene5915	ALDH1L2	28.26	15.45	6.73	1.95				gene3326	HOXD10	1.02	1.1	4.45	3.96				gene4078	NCMAP	4.06	5.89	0.07	0.3
gene5927	C3H12orf23	157.57	158.67	70.13	42.92				gene3341	CHN1	6.89	8.61	18.99	20.53				gene4087	MYOM3	19.22	10.38	5.51	2.68
gene5930	BTBD11	10.16	6.59	21.19	30.18				gene3342	CHRNA1	1.51	0.15	0.08	0.07				gene4095	GALE	37.74	26.23	13.85	14.99
gene5936	SYN3	8.83	2.26	2.12	2.2				gene3344	WIPF1	1.94	1.21	3.73	3.92				gene4102	TCEA3	127.11	102.3	14.38	14.29
gene5950	LOC780509	120.98	99.32	39.64	34.87				gene3354	RAPGEF4	4.21	2.7	11.48	12.89				gene4111	EPHB2	0.9	1.52	2.34	4.5
gene5954	LOC101105069	0.05	0.03	0.05	0.19				gene3385	KBTBD10	101.43	69.66	0.35	3.69				gene4112	C1QB	15.28	27.73	120.38	186.14
gene5958	LOC101106071	0.57	0.73	1.27	2.43				gene3391	SPC25	3.86	10.13	27.51	21.48				gene4114	C1QC	8.08	9.11	38.3	52.87
gene5969	NCF4	0.3	0.39	0.41	2.75				gene3393	CERS6	6.62	5.55	39.75	40.23				gene4115	C1QA	15.61	14.52	79.58	107.65
gene5972	TEX33	14.9	13.77	3.36	0.69				gene3396	STK39	59.49	41.05	22.26	29.92				gene4126	RAP1GAP	25.32	14.79	3.83	5.75
gene5973	TST	10.34	8.81	4.28	2.76				gene3398	XIRP2	10.21	6.4	0.17	1.24				gene4137	CDA	2.51	1.55	8.4	8.61
gene5986	LOC101103965	18.56	8.57	123.42	146.05				gene3400	SCN7A	1.26	0.88	0.53	0.52				gene4145	PLA2G2D	0.23	0	0.72	2.91
gene6027	C3H12orf70	3.89	2.18	7.34	8.62				gene3404	GALNT3	72.62	66.33	22.04	13.57				gene4148	LOC101107420	0	0	1.95	4.48
gene6028	ARNTL2	2.75	2.47	5.35	10.21				gene3412	GRB14	6.05	4.53	1.98	2.53				gene4163	IFFO2	4.13	8.76	19.03	24.8
gene6045	LYRM5	49.84	44.5	20.59	6.17				gene3413	FIGN	5.66	3.49	1.46	2.01				gene4167	KLHDC7A	0.73	0.61	0	0.19
gene6057	ETNK1	12.46	8.74	22.71	20.25				gene3418	IFIH1	21.64	18.12	120.08	84.62				gene4177	PADI2	9.67	10.29	2.97	5.73
gene6061	ST8SIA1	9.63	6.29	2.27	0.73				gene3421	DPP4	45.37	36.77	5.73	5.77				gene4191	CLCNKA	1.52	0.58	0	0.04
gene6108	MGP	414.27	976.23	265.72	318.93				gene3435	LY75	3.71	1.95	0.71	0.6				gene4222	LOC101107012	18.85	22.41	0.1	0.34
gene6122	EMP1	182.12	183.57	462.32	521.55				gene3443	DAPL1	12.34	4.96	2.32	1.81				gene4225	OLFM1	13.67	18.01	7.48	8.37
gene6129	GPRC5A	6.06	8.72	66.07	87.79				gene3455	GALNT5	11.76	8.58	0.64	0.66				gene4226	LOC101107513	0	0	1.49	0.19
gene6149	LOC101114093	17.8	82.22	2.31	0				gene3461	NR4A2	3.62	4.29	15.53	9.03				gene4227	COL5A1	2.11	5.77	7.99	29.4
gene6174	LOC101116896	2.41	2.67	0.2	0.74				gene3464	GALNT13	4.02	3.63	0.51	2.16				gene4239	SARDH	2.95	0.58	0.04	0.17
gene6180	OLR1	0	0.25	0.77	2.2				gene3477	NEB	19.37	11.77	0.63	1.08				gene4244	SLC2A6	0.21	0.09	0.86	1.79
gene6192	CLEC2B	11.54	19.18	50.16	45.87				gene3479	TNFAIP6	0.74	3.7	23.86	17.48				gene4245	CACFD1	3.22	1.56	0.35	0.76
gene6197	KLRF1	0.15	2.58	0	0.48				gene3481	NMI	40.48	39.99	141.49	79.36				gene4259	EGFL7	17.32	23.46	39.72	53.13
gene6204	LOC101122683	0.26	0.18	0.05	0.05				gene3482	RBM43	13.5	13.85	41.23	25.2				gene4272	NACC2	11.29	7.43	5.09	4.8
gene6216	APOBEC1	2.36	0.71	8.59	4.19				gene3485	RND3	90.56	111.43	273.97	269.55				gene4275	KCNT1	0.08	0.24	0.64	0.55
gene6222	SLC2A3	6.5	15.62	21.55	45.34				gene3492	KIF5C	0.98	1.09	5.41	4.88				gene4294	NTNG2	2.08	0.89	0.31	0.71
gene6224	C3AR1	0.72	1.05	1.7	4.94				gene3505	ZEB2	23.12	27.58	67.15	68.41				gene4305	LAMC3	0.76	1.82	2.38	3.48
gene6229	CLEC4D	1.29	0.47	2.31	9.78				gene3508	ARHGAP15	31.17	29.26	139.42	85.94				gene4314	NCS1	1.84	0.75	7.86	6.88
gene6230	CLEC4E	0.5	0.07	0.54	2.61				gene3509	KYNU	4.21	3.4	26.44	26.87				gene4322	LOC101103887	0.15	0.04	0.01	0
gene6232	EM4e	1.12	0.95	1.22	4.59				gene3534	ACMSD	5.42	3.19	0	0.39				gene4328	IER5L	4.79	6.46	10.91	16.03
gene6239	LOC101107516	0.18	0.12	0.16	0.53				gene3540	LYPD1	3.15	1.76	0	0.46				gene4368	DPM2	26.85	20.79	9.56	7.83
gene6269	NOP2	7.02	9.51	14.41	23.17				gene3541	GPR39	13.4	9.97	3.54	1.15				gene4370	ST6GALNAC4	44.2	27.33	14.04	13.21
gene6280	PLEKHG6	9.5	9.17	20.55	22.78				gene3547	DPP10	0.87	0.89	0	0.37				gene4371	ST6GALNAC6	29.55	20.92	4.89	4.92
gene6292	RAD51AP1	1.36	2.06	3.45	7.34				gene3557	MARCO	0	0.16	2.98	6.45				gene4372	AK1	31.23	27.33	11.96	14.66
gene6297	CCND2	5.27	4.03	6.14	16.76				gene3564	SCTR	2.69	2.08	1.07	0.67				gene4373	ENG	18.3	26.68	83.57	59.08
gene6299	EFCAB4B	11.12	6.89	2.87	0.88				gene3568	EPB41L5	33.08	25.6	12.48	9.8				gene4376	SH2D3C	2.37	2.57	6.01	6.53
gene6304	TEAD4	2.2	1.74	4.77	9.66				gene3570	LOC101113306	3.94	3.84	9.81	9.42				gene4381	STXBP1	3.38	1.65	13.22	13.64
gene6341	TUBA8	2.45	0.6	0.47	0				gene3572	INHBB	2.8	2.81	0.51	1.3				gene4387	GARNL3	5.78	4.15	0.17	0.94
gene6346	PDXP	5.1	5.31	1.78	0.76				gene3598	STAT1	29.2	30.83	108.9	66.27				gene4388	RALGPS1	18.64	19.39	9.76	10.08
gene6352	GCAT	10.5	10.39	4.11	3.48				gene3602	NABP1	9.57	12.82	19.16	29.33				gene4391	LMX1B	4.33	2.64	0	0.15
gene6359	SOX10	12.62	10.93	3.78	2.81				gene3628	LOC101102297	14.23	9.94	5.3	6.55				gene4480	CMPK2	2.85	3.54	22.59	19.02
gene6360	PICK1	16.67	12.91	7.51	3.6				gene3636	LOC101104557	9.98	12.12	5.12	3.36				gene4481	RSAD2	3.77	3.41	123.98	53.16
gene6364	MAFF	2.56	4.21	10.6	19.28				gene3639	LOC101102548	1.73	1.52	0.11	0.07				gene4489	MBOAT2	33.11	23.73	8.76	6.75
gene6380	APOBEC3Z1	17.93	4.85	66.72	196.26				gene3650	CASP8	10.83	13.51	38.97	20.34				gene4501	KLF11	6.47	3.91	2.1	2.51
gene6385	TAB1	13.88	9.34	6.04	3.95				gene3663	FZD7	0.93	1.21	0.11	0.34				gene4502	RRM2	22.28	41.78	113.15	72.69
gene6413	ACO2	54.96	43.58	22.94	21.82				gene3664	LOC101110481	0.57	0.35	0.16	0.14				gene4506	ATP6V1C2	22.54	11.97	1.62	7.37
gene6418	DESI1	45.74	56.31	81.57	116.4				gene3678	CTLA-4	1.4	0.76	20.52	8.14				gene4524	FAM84A	3.28	4.88	9.49	9.66
gene6445	ARFGAP3	58.37	48.75	24.13	14.25				gene3679	ICOS	2.71	1.28	10.48	3.77				gene4533	RAD51AP2	0.24	0.14	0.03	0.03
gene6453	SCUBE1	1.39	0.95	0.28	0.49				gene3682	NRP2	4.53	6.64	11.54	13.96				gene4544	OSR1	15.72	19.64	9.15	6.94
gene6462	SAMM50	46.78	42.2	23.33	16.59				gene3685	NDUFS1	41.93	32.62	20.72	18.11				gene4552	RHOB	23.18	27.8	45.86	69.11
gene6520	CPT1B	2.55	1.22	0.64	0.49				gene3689	ADAM23	2.63	3.71	1.11	1.09				gene4591	EPT1	2.86	3.41	9.3	8.09
gene6554	UPP1	39.42	30.6	68.96	77.5				gene3700	CCNYL1	16.52	16.09	40.63	31.91				gene4592	CCDC164	0.77	0.99	1.71	2.71
gene6578	CDK6	32.81	22.94	82.71	80.93				gene3719	ACADL	117.69	53.17	13.05	15.08				gene4603	TRNAY-GUA	1.37	0	2.65	18.47
gene6579	SAMD9	12.49	8.52	70.18	74.54				gene3720	MYL1	714.76	426.54	0.71	10.77				gene4609	CGREF1	238.36	184.78	7.53	14.4
gene6594	PON1	5.6	2.64	0.59	1.05				gene3728	ERBB4	20.75	15.1	3.89	3.45				gene4619	TRIM54	13.97	6.59	6.38	2.08
gene6595	PON3	49.88	29.95	8.19	2.85				gene3732	SPAG16	8.38	3.99	1.93	1.97				gene4643	FOSL2	30.1	42.14	52.95	126.32
gene6598	PDK4	12.8	9.68	3.8	5.38				gene3735	ABCA12	1.81	1.74	4.89	5.37				gene4651	FAM179A	0.85	0.56	0.42	0.21
gene6608	ASNS	70.37	46.77	28.66	12.47				gene3741	PECR	13.59	10.16	4.23	5.25				gene4673	MXD1	24.1	18.31	44.53	50.9
gene6609	C1GALT1	43.22	30.66	16.62	16.02				gene3757	RUFY4	2.11	3.14	4.88	6.42				gene4682	GFPT1	33.99	32.48	6.46	9.64
gene6630	ETV1	26.23	19.54	6.3	1.81				gene3758	CXCR2	0	0.08	0.43	0.55				gene4683	ANTXR1	37.99	31.26	90.53	92.61
gene6643	TSPAN13	111.7	108.94	44.83	38.17				gene3761	GPBAR1	0.24	1	3.33	1.01				gene4688	ARHGAP25	6.14	8.79	19.47	17.47
gene6644	AGR2	6237.04	4293.02	1757.55	83.69				gene3767	SLC11A1	0.18	0	1.56	1.16				gene4693	PLEK	2.06	1.66	19.07	10.1
gene6645	AGR3	13.89	13.37	5.28	0				gene3772	PLCD4	1.56	1.3	0.18	0.26				gene4701	MEIS1	117.75	96.93	41.62	57.02
gene6654	LOC101118944	6.89	4.03	2.59	0.12				gene3800	PTPRN	1.11	1.08	0.54	9.86				gene4706	LOC101113219	5.92	15.65	7.16	0
gene6658	TWISTNB	66.03	61.73	122.34	166.26				gene3804	DES	426.04	208.25	45.61	49.61				gene4759	DNAH6	0.06	0.05	0.02	0
gene6660	MACC1	7.07	4.2	10.56	19.15				gene3808	CHPF	8.44	6.29	4.59	2.9				gene4782	LOC101104728	0	0	3.15	0
gene6668	IL6	0.82	1.93	2.7	21.46				gene3827	MOGAT1	2.33	1.81	0.44	0.9				gene4784	ATOH8	0.24	0.42	2.03	1.18
gene6680	DBF4	5.29	6.05	10.31	15.42				gene3831	KCNE4	2.35	2.71	0.73	0.29				gene4796	LOC101107943	2.65	3.82	1.63	0.24
gene6685	LOC101122272	0	0.03	0.1	0.05				gene3836	WDFY1	6.31	7.57	14.53	16.12				gene4797	CD8B	0	0.33	6.1	10.06
gene6691	KIAA1324L	8.03	4.17	2.15	0.57				gene3840	FAM124B	0.07	0.07	0.63	0.99				gene4807	EIF2AK3	27.39	20.17	11.81	11.55
gene6707	LOC101102230	14.1	10.93	9.99	49.14				gene3844	DOCK10	3.36	4.98	14.77	11.77				gene4817	IL1RN	24.57	17.15	40.36	52.59
gene6709	LOC101115115	35.11	18.09	8.27	6.97				gene3852	COL4A3	0.23	0.22	0.02	0.06				gene4819	IL36RN	0.22	3.21	9.57	11.22
gene6722	FGL2	23.46	56.74	12.65	18.43				gene3853	MFF	119.55	106.74	66.39	52.98				gene4820	LOC101105996	1.52	1.14	7	5.15
gene6725	LRRC17	3.59	10.33	2.31	2.37				gene3860	CCL20	5.33	3.11	30.22	13.38				gene4821	IL36A	0.32	1.56	4.81	2.61
gene6756	PRKAR2B	16.15	12.59	6.26	4.71				gene3863	SPHKAP	0.18	0.65	0	0.02				gene4822	IL36G	0.38	1.5	5.57	5.64
gene6772	SFRP4	1.56	11.01	0.8	3.13				gene3869	FBXO36	14.02	12.43	6.15	5.95				gene4824	IL-1B	0.13	0	9.64	5.67
gene6780	CTTNBP2	8.96	5.44	3.97	2.24				gene3872	LOC101120478	4.7	2.32	25.68	20.76				gene4825	IL1A	2.18	4.12	27.08	21.12
gene6795	PPP1R3A	20.64	17.58	6.78	2.45				gene3873	LOC101106058	41.66	37.76	220.68	172.4				gene4826	CKAP2L	6.44	8.97	20.54	15.81
gene6806	C4H7orf53	1.34	7.96	15.86	8.17				gene3874	SP140	15.85	14.36	58.73	41.4				gene4853	EDAR	1.93	1.47	0.07	1.09
gene6807	IFRD1	25.46	20.12	39.29	56.94				gene3876	SP100	2.35	2.79	27.23	24.61				gene4878	EFEMP1	63.08	62.54	31.74	30.55
gene6840	CCDC129	1.94	2.83	0.95	0.14				gene3877	SP140L	46.06	32.32	167.41	117.45				gene4895	LOC101111958	0.02	0.03	0	0
gene6851	GGCT	21.01	34.81	54.46	75.37				gene3884	LOC101122008	0.37	0.22	0	0				gene4899	ERLEC1	152.08	118.08	79.46	61.33
gene6856	C4H7orf41	81.91	107.04	45.6	31.29				gene3889	B3GNT7	8.56	4.42	1.42	1.38				gene4926	EPCAM	378.07	309.01	47.25	50.35
gene6859	SCRN1	3.59	2.64	0.85	1.17				gene3908	ECEL1	0.13	0	0.91	0.89				gene4931	MCFD2	181.01	155.94	96.13	73.92
gene6860	WIPF3	2.68	0.91	0.22	0.62				gene3910	CHRND	0.74	0.48	0.17	0				gene4936	ATP6V1E2	1.21	3.29	0.47	0.55
gene6909	STEAP4	2.57	2.62	0.45	0.57				gene3915	LOC101103704	0.27	0	0.98	1.54				gene4942	SIX2	18.75	18.59	1.43	6.85
gene6920	IGFBP3	32.77	66.53	174	318.3				gene3920	RNF19B	9.92	9.44	59.81	42.53				gene4970	SLC8A1	24.12	18.95	63.67	50.59
gene6928	PURB	11.37	13.58	23.58	26.01				gene3924	FNDC5	7.04	2.98	1.5	0.76				gene4992	LOC101119706	0	0	0.39	0.52
gene6934	DDX56	3.37	3.88	5.96	10.36				gene3929	SYNC	3.18	3.14	0.25	0.45				gene4993	FAM82A1	16.53	11.86	6.84	6.93
gene6947	STK17A	19.4	19.57	64.79	81.8				gene3934	ZBTB8B	0.78	1.57	0.15	0.47				gene4997	QPCT	10.71	6.03	0.9	1.11
gene6993	CADPS2	22.53	15.68	9.09	3.75				gene3938	MARCKSL1	18	25.23	226.38	137.61				gene5002	EIF2AK2	29.78	17.89	89.91	60.4
gene6999	ASB15	0.73	0.46	0.06	0.06				gene3940	LCK	0.68	1.18	2.18	2.49				gene5006	VIT	8.79	8.93	3.75	2.56
gene7015	GRM8	0.3	0.15	2.59	4.66				gene3941	FAM167B	2.89	1.28	12.7	10.96				gene5026	XDH	1.45	1.59	12.28	9.03
gene7024	LRRC4	0.33	0.77	1.12	1.78				gene3959	TINAGL1	7.73	6.21	22.06	18.14				gene5034	CLEC4F	0	0	5.94	1.25
gene7034	CCDC136	1.23	0.79	1.39	2.88				gene3960	LOC101107259	3.69	3.69	0.16	0.68				gene5037	ATP6V1B1	72.62	47.49	18.15	28.55
gene7035	FLNC	7.61	4.61	3.04	2.21				gene3961	SERINC2	17.19	16.63	7.09	7.37				gene5041	PAIP2B	62.52	41.63	10.77	12.7
gene7041	TSPAN33	6.15	4.47	2.07	0				gene3963	FABP3	124.92	76.72	17.34	16.05				gene5046	LOC101110922	0.6	1.07	1.93	2.96
gene7045	STRIP2	1.11	0.43	0.2	0.04				gene3970	SDC3	1.78	3.66	4.25	8.54				gene5066	ACTG2	21.3	15.58	14.45	3.04
gene7074	AKR1B1	3.99	5.69	1.33	2.01				gene3972	LAPTM5	26.66	50.9	150.94	138.73				gene5099	TACR1	1.86	2.55	0	0.08
gene7099	ATP6V0A4	13.26	7.39	2.24	1.57				gene3975	PTPRU	1.78	1.03	0.36	1.03				gene5107	TMEM182	8.84	7.73	2.92	1.88
gene7100	TMEM213	10.96	8.91	2.78	1.14				gene3980	OPRD1	0.25	0	1.48	2.3				gene5111	IL18RAP	0.04	0.39	4.55	2.63
gene7103	ZC3HAV1	6.62	7.67	13.62	20.26				gene3998	PTAFR	0	0.39	1.56	0.67				gene5112	IL18R1	0.51	0.12	0.96	1.27
gene7110	CLEC2L	0.7	0.68	0	0				gene4006	THEMIS2	1.17	1.98	3.77	3.29				gene5113	IL1RL1	0.19	0.06	0.38	0.78
gene7113	PARP12	15.41	12	31.63	45.06				gene4012	IFI6	507.84	290.12	7236.75	6459.26				gene5137	LYG1	0.35	0.17	0.54	5.05
gene7114	JHDM1D	3.5	4.05	7.31	13.27				gene4013	FGR	2.88	3.31	15.95	9.84				gene5138	LYG2	3.24	4.41	2.16	0
gene7124	TMEM178B	23.4	15.58	10.89	4.8				gene4032	SFN	289.46	588.64	1401.27	1270.1				gene5143	KIAA1211L	20.7	17.55	7.29	9.54
gene7137	CLEC5A	0.37	1.26	6.06	17.93				gene4033	ZDHHC18	1.02	0.97	2.9	7.07				gene5144	MGAT4A	24.42	14.21	8.97	9.01
gene7139	LOC101113407	0	0	0.06	0.27				gene4054	TRIM63	6.76	5.12	0.91	0.42				gene5149	VWA3B	3.78	3.03	0.9	0.71
gene7185	LOC101122351	258.97	174.88	48.42	13.78				gene4056	SLC30A2	0	0	0.48	0.36				gene5151	ZAP70	0.1	0.56	2.12	3.23
gene7186	LOC101114011	153.73	60.42	15.1	2.8				gene4061	AUNIP	0.58	0.19	6.19	3.28				gene5157	ANKRD23	15.33	9.89	4.11	3.62
gene7187	LOC101122595	29.87	8.96	0.68	0.48				gene4063	SEPN1	2.54	3.97	5.85	9.87				gene5164	ARID5A	1.39	1.24	4.08	2.97
gene7188	LOC101114266	215.75	168.7	12.23	0				gene4078	NCMAP	4.06	5.89	0.35	0.63				gene5165	LOC101114947	0.17	0.98	7.32	4.88
gene7203	LOC101115959	17.17	12.34	6.37	3.41				gene4086	IL22RA1	0.77	0.35	3.07	2.41				gene5166	NCAPH	2.28	4.44	6.49	8.75
gene7291	23B	1.31	1.74	2.65	5.77				gene4087	MYOM3	19.22	10.38	0.02	1.13				gene5167	ITPRIPL1	1.07	1.58	3.29	3.89
gene7324	INSIG1	79.02	61.3	19.34	24.07				gene4093	FUCA1	27.91	20.89	13.26	8.55				gene5190	LOC101117749	0.45	0.84	3.8	2.91
gene7335	LOC101118440	0.97	0.74	0.34	0.18				gene4095	GALE	37.74	26.23	16.69	11.38				gene5192	ACOXL	0.74	0.6	5.13	5.43
gene7336	NCAPG2	3.78	5.26	8.23	11.09				gene4102	TCEA3	127.11	102.3	4.33	3.53				gene5193	BCL2L11	3.9	4.31	12.83	14.84
gene7381	OBSCN	2.27	1.4	0.68	0.27				gene4108	LUZP1	7.48	8.72	16.16	21.46				gene5229	GLIPR1	2.43	1.99	11.99	4.01
gene7444	LOC101109268	14.57	6.84	6.31	1.36				gene4112	C1QB	15.28	27.73	111.07	81.39				gene5240	E2F7	0.34	0.11	0.78	1.11
gene7445	PDE4C	1.35	0.82	0.34	0.12				gene4114	C1QC	8.08	9.11	40.89	29.51				gene5244	SYT1	0.16	0	0.75	0.51
gene7446	RAB3A	3.59	3.64	1.6	0.51				gene4115	C1QA	15.61	14.52	71.93	36.58				gene5250	MYF6	11.45	7.19	2.65	1.48
gene7455	SLC5A5	10.76	8.2	3.46	1.44				gene4123	HSPG2	2.09	3.42	5.66	8.3				gene5252	LIN7A	15.18	11.85	3.06	1.46
gene7466	SLC27A1	7.54	4.09	2.12	1.32				gene4126	RAP1GAP	25.32	14.79	3.1	6.27				gene5254	ACSS3	17.9	10	5.72	4.63
gene7471	BST-2B	3.32	1.32	18.46	34.57				gene4133	SH2D5	0	0	1.34	1.75				gene5263	TSPAN19	6.69	4.56	1.91	0.62
gene7472	BST-2A	4.85	3.52	55.7	87.95				gene4137	CDA	2.51	1.55	8.36	10.98				gene5291	KERA	1.76	11.88	2.41	2.28
gene7482	NR2F6	11.84	8.62	5.13	2.87				gene4163	IFFO2	4.13	8.76	41.3	68.07				gene5292	LUM	24.92	110.65	150.72	197.1
gene7492	TMEM38A	14.36	13.87	5.41	2.25				gene4167	KLHDC7A	0.73	0.61	0	0.2				gene5308	PLXNC1	1.69	1.95	4.28	4.25
gene7497	C5H19orf44	4.38	4.34	1.82	1.53				gene4177	PADI2	9.67	10.29	1.06	1.81				gene5319	LOC101118004	0	0	219.82	0
gene7505	HSH2D	0.19	1.11	2.43	3.2				gene4188	EPHA2	6.94	5.53	13.87	17.93				gene5322	PPP1R1A	22.97	11.19	9.29	3.73
gene7507	TPM4	386.69	419.45	643.78	1072.44				gene4190	HSPB7	9.27	3.86	0.4	0.68				gene5324	NCKAP1L	1.54	1.59	5.85	7.25
gene7527	LOC101118184	0.03	0.01	0.01	0.18				gene4191	CLCNKA	1.52	0.58	0	0				gene5326	ITGA5	4.78	6.73	18.65	21.05
gene7531	LOC101119041	1.49	2.47	6.88	10.08				gene4222	LOC101107012	18.85	22.41	1.47	4.7				gene5328	GPR84	0	0	1	0.74
gene7609	LOC101117584	9.86	7.13	4.99	0.33				gene4226	LOC101107513	0	0	9.12	0.52				gene5330	NFE2	0	0	0.47	0.33
gene7610	DNAJB1	33.78	47.46	101.71	143.12				gene4227	COL5A1	2.11	5.77	10.55	13.68				gene5344	LOC101108905	0	0	0	0.05
gene7614	DDX39A	10.47	13.25	21.99	33.45				gene4233	RNF224	0.52	0.34	1.08	2.47				gene5365	ITGB7	1.43	2.41	5.53	7.94
gene7617	ASF1B	3.56	4.2	7.12	13.29				gene4239	SARDH	2.95	0.58	0.48	0.77				gene5373	KRT18	131.4	79.98	3	4.93
gene7625	PODNL1	0.72	1.21	0.27	0.19				gene4244	SLC2A6	0.21	0.09	1.39	1.74				gene5374	KRT8	223.59	149.79	15.32	23.98
gene7629	ZSWIM4	2.93	3.05	8.08	8.8				gene4259	EGFL7	17.32	23.46	44.88	54.9				gene5377	KRT79	0.46	0.77	1.7	2.32
gene7635	IER2	77.71	95.15	163.8	198.19				gene4266	CARD9	6.6	6.11	14.47	16.12				gene5379	KRT3	704.06	3067.49	4908.93	4452.82
gene7653	JUNB	13.02	26.7	68.94	119.29				gene4272	NACC2	11.29	7.43	4.46	2.94				gene5382	LOC101111791	0.58	8.45	187.28	68.09
gene7665	LOC101102390	1.35	0.99	0.17	0.24				gene4275	KCNT1	0.08	0.24	0.78	0.74				gene5384	KRT1	20.65	49.39	281.41	279.24
gene7687	ZNF317	2.08	1.39	3.29	5.49				gene4310	PRDM12	0.47	0.39	0	0				gene5385	KRT2	4.58	5.43	16.26	13.98
gene7718	LOC101114191	0.55	0.43	1.73	0.83				gene4314	NCS1	1.84	0.75	6.2	9.56				gene5388	KRT74	0	0	0.51	0.07
gene7731	C5H19orf66	15.57	14.81	44.59	49.23				gene4322	LOC101103887	0.15	0.04	0.03	0.03				gene5389	KRT71	0	0.07	9.63	0.5
gene7733	LOC101116228	7.32	8.2	14.56	19.5				gene4324	PRRX2	5.81	5.42	10.3	14.9				gene5391	LOC101112304	197.82	248.34	974.41	888.26
gene7739	ICAM-1	2.64	8.17	10.57	23.87				gene4328	IER5L	4.79	6.46	15.74	13.21				gene5392	LOC101111178	9.5	7.4	193.39	164.27
gene7768	KANK2	3.58	3.94	1.5	1.68				gene4334	NUP188	2.21	3.06	5.12	6.18				gene5393	LOC101112555	0	0.29	1.21	0.66
gene7777	RGL3	0.72	0.43	0.07	0.16				gene4337	LRRC8A	7.96	10.94	28.1	29.2				gene5394	LOC101111440	0	0	0.14	0.47
gene7783	CNN1	95.89	52.35	32.84	23.07				gene4344	PKN3	2.27	2.9	6.78	4.51				gene5396	LOC100526798	0	0.06	1.35	0.16
gene7789	LOC101122107	0	1.03	0	0				gene4351	CERCAM	5.55	7.27	4.21	2.62				gene5397	K2.12	0	0.27	15.03	0.87
gene7793	PEX11G	5.3	3.34	0.64	0.85				gene4365	SLC25A25	1.2	3.39	6.05	7.88				gene5398	LOC101112805	0.23	0.07	2.41	0.06
gene7811	LRRC8E	3.16	4.62	6.93	9.9				gene4368	DPM2	26.85	20.79	11.33	6.79				gene5399	LOC100526780	0	0.07	8.06	0.2
gene7818	CERS4	5.95	4.68	1.88	1.43				gene4370	ST6GALNAC4	44.2	27.33	12.69	14.21				gene5403	KRT7	347.79	210.18	25.48	35.72
gene7822	KANK3	3.76	3.48	1.33	1.2				gene4371	ST6GALNAC6	29.55	20.92	5.76	5.05				gene5407	GRASP	5.36	6.05	10.13	16.95
gene7825	2017-03-02	5.29	5.59	1.7	0.78				gene4372	AK1	31.23	27.33	10.88	8.25				gene5409	ACVRL1	3.78	4.89	13.05	13.56
gene7836	LOC101106588	0.11	0.04	0	1.16				gene4373	ENG	18.3	26.68	80.1	73.44				gene5416	GALNT6	24.2	16.79	0.97	2.17
gene7838	EMR1	0.1	0.06	0.5	1.88				gene4376	SH2D3C	2.37	2.57	5.49	5.43				gene5419	BIN2	3.97	8.52	25.22	20.83
gene7850	SLC25A23	3.23	2.03	0.79	0.7				gene4381	STXBP1	3.38	1.65	14.74	14.02				gene5428	LOC101115614	12.52	9.74	6.6	5.53
gene7861	RFX2	4.76	6.3	38.17	20.31				gene4387	GARNL3	5.78	4.15	0.6	0.77				gene5447	GPD1	28.73	17.18	8.58	9.54
gene7882	UHRF1	6.05	7.97	11.32	16.91				gene4388	RALGPS1	18.64	19.39	7.61	9.87				gene5452	AQP5	160.71	96.27	0	0.32
gene7887	DPP9	3.65	3.67	5.6	9.75				gene4391	LMX1B	4.33	2.64	0.26	0.48				gene5458	FMNL3	3	5.18	9.71	12.07
gene7893	PLIN5	2.64	1.01	0.68	0				gene4392	FAM125B	6.37	5.42	2.6	3.57				gene5463	SPATS2	22.44	12.11	3.77	3.78
gene7907	ANKRD24	0.37	0.33	0	0				gene4480	CMPK2	2.85	3.54	34.87	36.51				gene5466	TROAP	1.18	0.97	2.82	2.84
gene7915	NMRK2	62.2	39.38	17.62	5.16				gene4481	RSAD2	3.77	3.41	194.07	178.97				gene5484	FKBP11	201.65	137.38	89.51	72.64
gene7961	DOT1L	2.53	2.83	3.98	6.62				gene4489	MBOAT2	33.11	23.73	4.15	7.47				gene5489	ADCY6	11.36	9.16	4	6.63
gene7975	IRF1	12.67	18.78	23.27	56.34				gene4495	IAH1	23.98	14.09	8.45	7.82				gene5528	LOC443489	50.35	37.73	13.43	8.24
gene7979	PDLIM4	6.3	4.04	2.01	0.87				gene4501	KLF11	6.47	3.91	1.55	3.74				gene5580	CPNE8	23.99	18.36	65.06	32.92
gene7989	HINT1	2.32	1.65	5.71	5.54				gene4502	RRM2	22.28	41.78	152.16	113.7				gene5589	RAB3IP	24.52	17.25	12.43	9.67
gene7993	ADAMTS19	3.43	2.11	1.46	0.39				gene4504	ODC1	40.29	41.02	127.25	130.76				gene5601	LOC443320	2.26	0.2	16.42	34.82
gene7996	SLC27A6	13.19	19.74	3.65	3.13				gene4506	ATP6V1C2	22.54	11.97	2.74	3.45				gene5605	LYZ	6.02	10.54	23.71	54.03
gene7998	SLC12A2	126.87	77.02	56.72	22				gene4513	GREB1	0.13	0.16	0.02	0.02				gene5616	IL-22	0	0	1.3	0.97
gene8004	2017-03-03	54.67	49.74	104.62	145.31				gene4518	TRIB2	17.12	10.91	34.89	35.02				gene5619	IFNG	0.21	0	7.82	3.52
gene8037	TNFAIP8	37.3	31.7	66.15	77.94				gene4519	LOC101104567	0.03	0.13	0.66	1.55				gene5628	IRAK3	2.82	1.85	6.62	5.8
gene8058	HK3	0.75	1.7	1.64	4.01				gene4537	GEN1	3.36	2.52	6.01	8.36				gene5637	TBC1D30	9.62	7.8	3.09	2.46
gene8077	DBN1	13.18	19.08	4.41	5.11				gene4541	LOC101102216	17.44	13.54	8.21	6.78				gene5650	PPM1H	20.85	13.19	9.62	7.23
gene8080	DOK3	0.61	0.17	0	0				gene4544	OSR1	15.72	19.64	13.46	4.71				gene5654	FAM19A2	14.36	8.13	36.67	15.2
gene8105	BTNL9	2.85	1.79	0.64	0.9				gene4552	RHOB	23.18	27.8	68.64	66.67				gene5655	SLC16A7	29.86	23.6	15.11	10.59
gene8119	TRIM7	7.86	5.23	3.06	2.22				gene4563	MFSD2B	6.31	6.19	4	2.64				gene5662	AVIL	50.39	44.63	0.52	0.95
gene8133	NLRP3	1.47	0.68	2.36	4.1				gene4564	C3H2orf44	0.71	0.59	0	0.1				gene5670	AGAP2	0.12	0.12	1.52	1.77
gene8228	HCN2	0.62	0.26	0.09	0				gene4565	FKBP1B	0.83	1.42	0	0				gene5672	B4GALNT1	0.07	0.19	0.73	1.14
gene8232	FSTL3	0.37	0.91	1.27	3.6				gene4575	CENPO	3.99	5.68	11.78	14.28				gene5683	ARHGAP9	0.46	0.09	2.3	2.83
gene8235	C5H19orf21	0.45	0.19	0.82	1.21				gene4587	FAM59B	0	0	0.29	0.21				gene5689	STAC3	36.35	25.42	22.22	7.76
gene8278	LOC101116477	2.67	1.9	3.66	6.45				gene4591	EPT1	2.86	3.41	7.23	8.35				gene5690	NDUFA4L2	9.01	33.94	96.1	88.64
gene8289	SOWAHA	1.84	0.53	0.57	0				gene4602	TMEM214	17.96	16.96	8.67	9.12				gene5724	TIM	2.41	5.01	8.35	9.16
gene8330	MYOT	82.62	69.13	28.61	7.03				gene4603	TRNAY-GUA	1.37	0	7.11	55.24				gene5727	STAT2	9.4	8.93	28.66	24.8
gene8346	EGR1	1.02	2.68	5.5	8.43				gene4607	EMILIN1	0.88	2.48	10.19	8.89				gene5732	COQ10A	7.6	4.39	3.9	1.35
gene8362	TMEM173	10.21	10.02	3.37	3.96				gene4609	CGREF1	238.36	184.78	17.42	7.93				gene5838	TESPA1	1.17	1.03	3.04	2.47
gene8365	CXXC5	14.76	14.42	4.55	2.84				gene4614	SLC5A6	1.72	0.84	3	3.27				gene5849	C3H12orf55	1.11	0.78	2.05	3.1
gene8366	PSD2	0.53	0.54	0.09	0				gene4619	TRIM54	13.97	6.59	0	0.27				gene5874	ANO4	0.68	0.35	0.15	0
gene8367	NRG2	11.3	9.08	5.32	2.01				gene4630	FNDC4	3.43	4.5	0	0.85				gene5877	UTP20	20.7	17.89	8.58	7.5
gene8373	HBEGF	8.14	10.74	61.18	101.27				gene4643	FOSL2	30.1	42.14	58.04	103.34				gene5880	MYBPC1	90.29	56.29	25.62	7.67
gene8406	PCDHB10	0.09	1.36	0	0.21				gene4662	CAPN14	0.1	0.15	1	0.43				gene5881	CHPT1	52.08	34.55	8.55	6.71
gene8446	SPRY4	0.48	0.3	1.28	3.26				gene4663	EHD3	4.98	4.1	10.74	10.59				gene5885	DRAM1	11.53	13.45	75.3	51.64
gene8474	SCGB3A2	3.66	3.61	0.76	0				gene4673	MXD1	24.1	18.31	82.22	77.41				gene5892	PAH	5.18	1.8	0	0.07
gene8478	LOC101108654	26694.3	16431.6	5023.98	463.38				gene4682	GFPT1	33.99	32.48	6.99	7.85				gene5912	CHST11	7.45	9.34	24.66	26.83
gene8491	ADRB2	1.9	2.46	4.8	6.32				gene4688	ARHGAP25	6.14	8.79	23.65	16.74				gene5915	ALDH1L2	28.26	15.45	2.93	4.26
gene8507	HMGXB3	4.15	4.44	7	9.68				gene4693	PLEK	2.06	1.66	47.06	47.63				gene5918	C3H12orf75	24.34	19.24	64.63	38.38
gene8512	CAMK2	1.83	1.99	0.43	0.31				gene4701	MEIS1	117.75	96.93	42.07	50.11				gene5919	NUAK1	1.64	1.36	3.37	6.79
gene8513	ARSI	0.17	0.22	0.59	1				gene4706	LOC101113219	5.92	15.65	0.22	4.6				gene5927	C3H12orf23	157.57	158.67	66.92	46.2
gene8525	GPX3	25.12	28.23	8.47	10.21				gene4721	MDH1	131.57	116.5	63.27	55.16				gene5936	SYN3	8.83	2.26	1.28	1.92
gene8528	CCDC69	3.04	4.69	0.61	1.38				gene4737	AHSA2	30.07	21.03	60.85	58.87				gene5947	HMOX1	2.1	3.72	8.95	7.04
gene8562	HAVCR2	1.1	0.12	1	2.67				gene4793	RNF103	28.95	23.24	16.87	10.74				gene5950	LOC780509	120.98	99.32	56.24	11.95
gene8567	NIPAL4	0.68	0.5	2.87	3.31				gene4797	CD8B	0	0.33	5.81	3.53				gene5954	LOC101105069	0.05	0.03	0.22	0.19
gene8590	ATP10B	0.52	0.25	1.09	0.74				gene4800	SMYD1	1.71	1.2	0	0.27				gene5955	LOC101105321	1.37	1.78	7.59	6.31
gene8601	CCNG1	241.58	199.75	115.67	79.78				gene4807	EIF2AK3	27.39	20.17	12.4	11.14				gene5957	LOC101105816	0.02	0.03	0.54	0.32
gene8607	LOC101117162	1.06	0.64	0.14	0				gene4817	IL1RN	24.57	17.15	69.62	59.57				gene5958	LOC101106071	0.57	0.73	2.8	3.55
gene8619	CKMT2	106.21	50.34	12.31	6.08				gene4819	IL36RN	0.22	3.21	6.35	4.92				gene5959	LOC101121414	4.8	5.15	19.23	22.24
gene8631	VCAN	1.55	2.93	2.33	8.38				gene4821	IL36A	0.32	1.56	6.08	1.39				gene5967	PVALB	6.21	0.6	0	1.95
gene8730	TMEM232	1.68	1	0.83	0				gene4822	IL36G	0.38	1.5	4.5	1.93				gene5969	NCF4	0.3	0.39	4.06	3.91
gene8743	2017-03-01	18.18	19.18	25.82	110.52				gene4824	IL-1B	0.13	0	34.16	13.87				gene5971	CSF2RB	1.93	3.7	6.48	9.92
gene8748	NPY1R	0.54	0.96	2.01	2.2				gene4825	IL1A	2.18	4.12	59.69	54.35				gene5972	TEX33	14.9	13.77	0.65	0.45
gene8751	CCNA2	7.72	14.12	20.15	34.68				gene4826	CKAP2L	6.44	8.97	26.56	22.38				gene5973	TST	10.34	8.81	3.48	4.63
gene8757	QRFPR	0.32	0.16	0.73	1.3				gene4829	SLC20A1	9.84	10.8	35	30.42				gene5975	KCTD17	0.17	0.41	0.99	2.39
gene8758	TNIP3	0.52	0.22	1.38	2.76				gene4853	EDAR	1.93	1.47	0.15	1.13				gene5977	IL2RB	1.17	3	9.02	12.51
gene8759	NDNF	2.34	5.14	1.41	1.44				gene4879	PNPT1	23.1	20.1	57.33	45.73				gene5978	C1QTNF6	0.78	1.9	11.48	14.68
gene8787	UGT8	15.39	8.17	4.1	2.63				gene4899	ERLEC1	152.08	118.08	72.49	38.22				gene5981	RAC2	9.23	12.41	35.69	29.93
gene8813	CFI	12.49	8.37	2.56	4.76				gene4904	NRXN1	4.25	3.37	1.96	1.41				gene5982	CYTH4	4.35	8.24	19.97	25.78
gene8814	PLA2G12A	30.35	13.21	11.56	3.6				gene4915	FOXN2	3.2	3.35	8.73	10.12				gene5986	LOC101103965	18.56	8.57	140.98	68.66
gene8820	AGXT2L1	4.98	3.66	0.21	0				gene4926	EPCAM	378.07	309.01	49.99	63.22				gene5989	PKP2	9.8	5.59	3.6	3.66
gene8822	LOC780467	45.56	33.11	66.82	88.62				gene4936	ATP6V1E2	1.21	3.29	0.31	1.15				gene5995	BICD1	0.49	0.34	1.52	1.14
gene8825	LOC101120834	3.23	4.56	1.53	0.69				gene4938	EPAS	13.95	14.76	34.38	36.07				gene6011	LOC101110225	0.11	0.1	0.36	0.45
gene8837	ARHGEF38	13.32	9.15	7.42	1.19				gene4942	SIX2	18.75	18.59	3.37	4.82				gene6014	FAR2	0.27	0.26	6.88	1.67
gene8840	CXXC4	12.59	10.38	5.66	1.88				gene4954	PLEKHH2	1.79	2.34	1.05	1.06				gene6027	C3H12orf70	3.89	2.18	8.9	6.27
gene8847	SLC9B1	23.87	12.97	9.7	5.52				gene4992	LOC101119706	0	0	0.66	0.54				gene6051	SOX5	12.25	8.43	3.93	3.36
gene8853	SLC39A8	108.47	65.8	40.63	18.69				gene4993	FAM82A1	16.53	11.86	5.63	5.71				gene6061	ST8SIA1	9.63	6.29	4.06	3.81
gene8858	DDIT4L	3.43	2.41	0.91	0.43				gene4997	QPCT	10.71	6.03	0.81	0.27				gene6063	CMAS	136.45	110.83	49.16	46.16
gene8865	TRMT10A	6.03	5.84	12.27	16.72				gene5002	EIF2AK2	29.78	17.89	186.3	160.92				gene6065	KCNJ8	4.14	3.95	9.16	8.67
gene8897	MMRN1	2.21	11.95	2.32	1.48				gene5006	VIT	8.79	8.93	1.06	3.74				gene6079	LOC101116392	0.01	0.02	0.04	0.14
gene8906	HERC5	5.21	5.18	29.58	36.71				gene5014	RASGRP3	4.08	3.52	9.86	13.48				gene6106	ARHGDIB	24.16	49.78	95.87	81.33
gene8907	HERC6	6.92	2.4	46.44	59				gene5026	XDH	1.45	1.59	12.49	11.64				gene6127	GPRC5D	0	0	1.64	0.1
gene8908	PPM1K	75.2	51.43	19.51	8.24				gene5031	TGFA	4.92	9.17	16.43	31.38				gene6142	MANSC1	58.1	47.53	14.9	15.76
gene8918	FAM184B	5.88	4.01	2.42	0.79				gene5032	ADD2	0.88	0.77	0.29	0.35				gene6149	LOC101114093	17.8	82.22	0	0
gene8927	KCNIP4	2.65	2.1	0.8	0.64				gene5034	CLEC4F	0	0	23.63	20.86				gene6174	LOC101116896	2.41	2.67	8.97	7.09
gene8931	GPR125	23.98	18.49	11.3	6.79				gene5037	ATP6V1B1	72.62	47.49	10.74	33.84				gene6175	LOC101117151	0	0	0.95	0.83
gene8938	SOD3	4.76	8.47	1.01	2.74				gene5041	PAIP2B	62.52	41.63	10.09	17.61				gene6176	LOC101101976	0	0	0.95	1.09
gene8947	SEL1L3	54.92	38.84	18.77	1.7				gene5045	DYSF	6.43	5.15	17.57	21.75				gene6177	LOC101102227	2.78	4.77	21.15	22.02
gene8971	ARAP2	12.36	11.33	21.14	27.1				gene5046	LOC101110922	0.6	1.07	5.63	10.23				gene6180	OLR1	0	0.25	3.63	1.33
gene8974	KIAA1239	0.65	0.19	0.1	0				gene5048	SPR	55.91	75.97	45.2	22.7				gene6181	CLEC7A	3.35	1.77	15.99	11.28
gene8981	KLF3	32.09	23.74	60.01	47.72				gene5053	NOTO	0.94	2.09	0.14	0.25				gene6182	CLEC1A	17.43	10.45	31.29	30.53
gene8983	TLR1	1.08	0.95	0.29	0.2				gene5066	ACTG2	21.3	15.58	8.72	5.88				gene6183	CLEC9A	0	0.14	1.12	1.61
gene8995	C6H4orf34	324.61	298.66	152.27	97.45				gene5076	C3H2orf81	0.23	0.33	0	0				gene6187	LOC101119973	0.65	1.26	7.35	3.14
gene9003	CHRNA9	3.33	2.1	1.54	0				gene5080	WBP1	10.76	9.73	4.12	5.33				gene6189	LOC101120482	0	0	2.13	1.79
gene9004	RBM47	7.66	5.28	2.02	2.53				gene5099	TACR1	1.86	2.55	0.09	0.16				gene6192	CLEC2B	11.54	19.18	97.03	53.45
gene9005	NSUN7	3	1.05	1.14	0.21				gene5101	FHL2	20.73	14.01	43.97	32.79				gene6193	LOC101102973	8.32	5.12	28.41	15.8
gene9009	LIMCH1	33.35	29.32	15.96	10.33				gene5107	TMEM182	8.84	7.73	0.16	0				gene6198	CD69	1.03	0.67	7.78	8.57
gene9014	BEND4	0.27	0.47	0	0				gene5109	SLC9A2	1.02	1.14	0.09	0.36				gene6199	LOC101121762	0.95	2.16	9.46	6.85
gene9021	YIPF7	6.12	5.51	1.51	1.46				gene5111	IL18RAP	0.04	0.39	3.71	2.19				gene6202	LOC101122014	34.02	23.95	99.89	55.87
gene9054	SGCB	6.78	6.17	1.99	2.16				gene5117	MAP4K4	16.09	19.24	35.74	49.37				gene6216	APOBEC1	2.36	0.71	4.75	6.42
gene9069	KIT	2.02	2.51	1	0.14				gene5137	LYG1	0.35	0.17	1.46	8.98				gene6222	SLC2A3	6.5	15.62	52	44.57
gene9076	NMU	2.21	1.79	3.2	7.01				gene5138	LYG2	3.24	4.41	0.34	0.31				gene6224	C3AR1	0.72	1.05	4.89	3.29
gene9082	LOC101108572	3.07	2.9	0.77	0.12				gene5149	VWA3B	3.78	3.03	0.81	0.75				gene6226	CLEC4A	4.47	3.04	21.67	19.56
gene9085	PAICS	0.62	1.86	2.71	3.29				gene5151	ZAP70	0.1	0.56	2.73	1.38				gene6227	CLEC6A	0.83	1.13	6.32	11.51
gene9104	LOC101111884	1.18	0.63	2.54	1.42				gene5157	ANKRD23	15.33	9.89	0.32	0.61				gene6229	CLEC4D	1.29	0.47	6.51	4.91
gene9109	EPHA5	2.89	2.17	1.25	0.3				gene5164	ARID5A	1.39	1.24	4.55	5.35				gene6230	CLEC4E	0.5	0.07	6.33	7.36
gene9120	TMPRSS11A	30.07	30.58	71.34	80.63				gene5165	LOC101114947	0.17	0.98	5.94	6.2				gene6232	EM4e	1.12	0.95	4.15	2.61
gene9121	LOC101121267	12.97	13.89	31.39	27.03				gene5166	NCAPH	2.28	4.44	12.02	10.2				gene6239	LOC101107516	0.18	0.12	0.56	0.59
gene9123	TMPRSS11BNL	44.72	67.63	153.23	138.75				gene5167	ITPRIPL1	1.07	1.58	2.75	4.57				gene6240	C1R	21.87	73.67	119.95	89.6
gene9125	LOC101121777	7.59	9.17	21	16.6				gene5189	LOC101117149	19.35	14.13	11.29	3.43				gene6259	CD4	0.31	0.75	3.01	1.94
gene9140	LOC101119393	9.03	0.89	1.13	0				gene5190	LOC101117749	0.45	0.84	3.88	4.77				gene6260	LAG3	0.13	0.13	1.86	4.32
gene9142	UGT2A1	26.83	22.56	6.71	1.26				gene5192	ACOXL	0.74	0.6	4.66	1.75				gene6276	CD27	0.51	0.12	3.19	3.89
gene9143	SULT1B1	0.93	0.45	1.31	3.15				gene5193	BCL2L11	3.9	4.31	13.12	8.25				gene6278	SCNN1A	15.82	13.44	4.57	8.88
gene9144	SULT1E1	8.35	1.24	0.71	0.5				gene5197	FBLN7	11.23	8.24	3.71	3.73				gene6283	VWF	14.42	16.57	47.31	54.18
gene9146	CSN2	31.2	29.19	4.89	3.7				gene5199	ZC3H6	12.92	11.16	3.74	4.58				gene6284	ANO2	0.25	0.28	1	0.88
gene9149	CSN3	178.2	254.37	113.21	21.17				gene5210	LGR5	1.89	6.95	1.28	2.72				gene6286	KCNA5	0.59	0.7	0.28	0.05
gene9150	CABS1	1.22	0	0	0				gene5235	BBS10	2.19	1.23	0.76	0.61				gene6292	RAD51AP1	1.36	2.06	7.64	2.45
gene9155	IGJ	522.53	494.89	83.54	88.63				gene5240	E2F7	0.34	0.11	0.49	1.11				gene6295	FGF23	0.22	0.28	8.26	7.29
gene9163	GC	0.65	0.35	0	0				gene5250	MYF6	11.45	7.19	0.59	0.67				gene6297	CCND2	5.27	4.03	10.91	15.5
gene9175	IL8	0.68	1.97	7.95	37.48				gene5252	LIN7A	15.18	11.85	0.76	1.39				gene6299	EFCAB4B	11.12	6.89	0.78	1.33
gene9176	LOC101103238	9.56	7.87	11.97	58.1				gene5254	ACSS3	17.9	10	2.34	3.34				gene6304	TEAD4	2.2	1.74	8.88	7.46
gene9181	LOC101104661	42.41	49.35	124.75	352.9				gene5263	TSPAN19	6.69	4.56	0.86	1.05				gene6314	IQSEC3	0	0.03	0.27	0.33
gene9182	LOC101103477	4.62	4.73	41.24	99.66				gene5264	LRRIQ1	2.09	2.03	0.88	0.62				gene6320	NINJ2	15.98	20.06	9.88	7.09
gene9185	EREG	8.22	3.54	21.4	19.82				gene5283	POC1B	49.04	43.77	23.43	18.36				gene6330	CACNA1C	2.31	2.33	7.56	10.67
gene9186	AREG	9.85	13.76	101.8	208.46				gene5291	KERA	1.76	11.88	3.44	1.2				gene6341	TUBA8	2.45	0.6	0.39	0.34
gene9202	CXCL10	63.23	36.49	240.93	482.11				gene5299	PLEKHG7	0.9	0.24	0	0.08				gene6347	GAL-1	47.97	59.87	135.41	151.83
gene9203	CXCL11	1.54	1.24	4.42	17.28				gene5322	PPP1R1A	22.97	11.19	8.37	3.93				gene6352	GCAT	10.5	10.39	4.13	2.8
gene9207	FAM47E	2.44	1.85	0.44	0.1				gene5324	NCKAP1L	1.54	1.59	4.86	4.96				gene6359	SOX10	12.62	10.93	3.48	4.79
gene9209	STBD1	18.58	10.46	5.17	1.33				gene5326	ITGA5	4.78	6.73	31.98	28.31				gene6360	PICK1	16.67	12.91	4.99	7.04
gene9210	CCDC158	8.34	6.53	2.75	1.04				gene5328	GPR84	0	0	0.8	0.08				gene6369	LOC101121418	39.37	34.59	15.52	17.31
gene9235	BMP3	0.14	1.31	0.07	0.23				gene5330	NFE2	0	0	0.38	0.96				gene6380	APOBEC3Z1	17.93	4.85	61.52	66.04
gene9253	LOC101117765	2.35	4.3	36.46	71.43				gene5346	CALCOCO1	19.11	20.76	9.84	11.35				gene6381	APOBEC3F	4.07	5.39	11.67	9.65
gene9254	LOC101118024	43.36	19.83	55.74	143.29				gene5362	ESPL1	0.67	0.83	1.85	1.91				gene6385	TAB1	13.88	9.34	5.54	5.84
gene9261	AGPAT9	4.54	5.81	12.54	25.63				gene5365	ITGB7	1.43	2.41	4.45	3.87				gene6393	GRAP2	0.76	0.53	1.24	2.95
gene9287	WFS1	4.93	2.92	2.22	0.8				gene5373	KRT18	131.4	79.98	3.59	4.08				gene6413	ACO2	54.96	43.58	24.44	22.99
gene9288	LOC101112981	0.54	0.97	0.08	0.17				gene5374	KRT8	223.59	149.79	14.11	19.45				gene6439	NFAM1	0.25	0.36	1.37	2.47
gene9294	STK32B	1.66	1.54	0.34	0.36				gene5383	KRT77	0.37	0.24	0.02	0				gene6445	ARFGAP3	58.37	48.75	22.82	19.05
gene9313	HS3ST1	4.29	5.15	28.17	37.12				gene5391	LOC101112304	197.82	248.34	849.01	344.6				gene6462	SAMM50	46.78	42.2	21.53	20.35
gene9329	FGFBP1	34.4	48.2	79.89	145.53				gene5392	LOC101111178	9.5	7.4	188.07	25.33				gene6483	GTSE1	0.69	0.76	3.27	2.82
gene9330	PROM1	70.92	47.77	34.41	3.45				gene5403	KRT7	347.79	210.18	23.35	45.07				gene6495	ALG12	9.74	7.71	4.28	4.44
gene9335	LOC101117079	0.03	0.01	0	0				gene5404	KRT80	10.12	7.49	13.94	26.68				gene6498	IL17REL	0.06	0.13	0.73	0.52
gene9351	HTRA3	2.96	8.93	1.19	2.64				gene5406	NR4A1	2.24	3.64	13.49	13.6				gene6520	CPT1B	2.55	1.22	0.05	0.7
gene9356	CPZ	5.66	3.8	1.8	0.88				gene5409	ACVRL1	3.78	4.89	16.08	16.19				gene6524	SHANK3	2.8	2.1	4.76	7.4
gene9362	RGS12	10.35	9.32	17.9	21.36				gene5412	SCN8A	0.57	0.29	0.25	0.07				gene6547	DDC	0.14	0.55	1.89	1.08
gene9372	LOC101102149	0.39	1.13	0.08	0				gene5416	GALNT6	24.2	16.79	2.45	1.48				gene6549	IKZF1	6.12	5.23	22.37	25.25
gene9380	FGFR3	4.5	7.7	10.65	15.84				gene5419	BIN2	3.97	8.52	29.76	17.42				gene6551	ZPBP	6.91	0.68	0.81	1.69
gene9388	IDUA	13.95	16.56	4.74	2.47				gene5428	LOC101115614	12.52	9.74	5.84	5.33				gene6579	SAMD9	12.49	8.52	82.72	54.75
gene10016	FBXL22	4.71	3.38	1.96	0.52				gene5447	GPD1	28.73	17.18	6.13	5.85				gene6587	LOC443512	20.04	94.23	233.62	301.57
gene10025	TPM1	952.41	665.17	284.7	262.65				gene5452	AQP5	160.71	96.27	0.9	0.25				gene6588	CASD1	16.67	13.48	8.19	6.36
gene10032	VPS13C	6.92	4.63	2.75	2.16				gene5454	FAIM2	0.98	1.88	0.23	0.21				gene6592	PPP1R9A	5.97	7.29	3.56	2.84
gene10051	AQP9	0.58	0	1.67	1.38				gene5458	FMNL3	3	5.18	13.81	16.6				gene6594	PON1	5.6	2.64	0	0.7
gene10066	LOC101122030	185.57	135.07	79.32	49.87				gene5463	SPATS2	22.44	12.11	2.71	2.88				gene6595	PON3	49.88	29.95	1.89	0.87
gene10082	MYO5C	15.69	11.24	6.7	1.66				gene5466	TROAP	1.18	0.97	2.94	2.7				gene6596	PON2	67.68	52.13	26.49	18.51
gene10086	LOC101107026	0	0	0.06	0.02				gene5479	WNT1	0	0	0.1	1.06				gene6598	PDK4	12.8	9.68	5.41	4.51
gene10110	ATP8B4	12.23	9.4	22.25	24.27				gene5481	ARF3	35.78	38.46	94.15	74.45				gene6604	DLX5	0.82	2.63	6.63	2.72
gene10136	C7H15orf48	13.12	38.6	67.67	75.39				gene5484	FKBP11	201.65	137.38	109.18	70.67				gene6608	ASNS	70.37	46.77	12.28	13.71
gene10138	GATM	22.83	18.36	5.4	3.18				gene5486	RND1	4.58	4.32	28.07	24.9				gene6609	C1GALT1	43.22	30.66	10.07	10.74
gene10143	SHF	30.31	26.6	14.7	9.5				gene5488	CACNB3	12.17	8.98	4.35	4.03				gene6610	COL28A1	1.45	1.75	0.34	0.64
gene10144	DUOX1	5.2	7.52	19.46	15.31				gene5520	ZNF641	0.89	1.18	0.08	0.31				gene6619	NDUFA4	169.9	129.78	105.72	57.06
gene10145	DUOXA1	6.12	17.27	37.18	26.03				gene5528	LOC443489	50.35	37.73	4.5	4.07				gene6630	ETV1	26.23	19.54	6.53	2.91
gene10160	WDHD1	5.53	7.68	10.02	18.48				gene5542	SLC38A4	0.44	1.35	0.2	0.11				gene6631	DGKB	42.58	26.83	13.12	11.63
gene10182	C7H14orf37	53.92	38.31	21.73	1.73				gene5575	C3H12orf40	1.33	0.57	0.28	0.16				gene6634	MEOX2	13.09	12.48	42.58	33.12
gene10191	DACT1	0.68	2.33	0.68	0.32				gene5576	ABCD2	3.12	1.55	0.63	0.66				gene6643	TSPAN13	111.7	108.94	55.74	41.49
gene10220	HIF1A	37.7	40.28	56.29	104.21				gene5580	CPNE8	23.99	18.36	57.98	42.85				gene6644	AGR2	6237.04	4293.02	2.81	9.85
gene10260	PLEKHH1	1.72	1.32	0.47	0.11				gene5583	PTPRB	6.82	5.46	11.67	17.55				gene6645	AGR3	13.89	13.37	0.21	0
gene10281	PLEKHD1	7.07	5.38	1.81	0.41				gene5584	KCNMB4	27.21	23.36	11.35	12.59				gene6654	LOC101118944	6.89	4.03	2.49	1.38
gene10314	PAPLN	3.38	4.11	1.49	1.08				gene5589	RAB3IP	24.52	17.25	10.39	9.97				gene6668	IL6	0.82	1.93	19.46	6.22
gene10320	LOC101104669	0.11	0	0	0.01				gene5590	BEST3	1.38	0.25	0.11	0.1				gene6682	RUNDC3B	11.37	5.83	3.54	5.38
gene10342	LTBP2	6.59	6.61	2.62	2.12				gene5598	LOC101102714	927.26	1094.38	390.96	385.27				gene6691	KIAA1324L	8.03	4.17	1.43	1.11
gene10356	FOS	6.83	47.48	37.38	96.6				gene5601	LOC443320	2.26	0.2	53.42	5.82				gene6696	SEMA3D	2.09	3.24	6.45	6.02
gene10360	FLVCR2	1.9	1.23	2.65	4.4				gene5605	LYZ	6.02	10.54	40.37	21.41				gene6699	SEMA3E	2.98	1.44	0.99	1.02
gene10376	TMEM63C	0	0.46	0	0				gene5619	IFNG	0.21	0	7.18	3.8				gene6700	PCLO	0.35	0.32	0.19	0.08
gene10381	SAMD15	3.68	1.29	0.79	0.4				gene5628	IRAK3	2.82	1.85	6.45	6.59				gene6706	SEMA3C	20.61	18.48	9.58	11.69
gene10402	STON2	2.81	3.51	7.38	8.64				gene5637	TBC1D30	9.62	7.8	2.83	2.4				gene6709	LOC101115115	35.11	18.09	12.79	8.7
gene10404	SEL1L	18.79	12.68	6.87	4.78				gene5643	C3H12orf56	0.44	0.71	1.96	3.63				gene6756	PRKAR2B	16.15	12.59	8.07	7.11
gene10433	PATL2	0.56	0.81	0	0.2				gene5655	SLC16A7	29.86	23.6	11.32	9.33				gene6765	DLD	119.51	101.93	61.64	58.64
gene9429	CDO1	188.95	139.76	58.08	23				gene5662	AVIL	50.39	44.63	1.58	1.67				gene6767	LAMB4	0.42	0.35	2.7	2.01
gene9432	LOC101102734	1.21	5.99	0.94	0.64				gene5670	AGAP2	0.12	0.12	0.81	0.71				gene6770	LOC101106767	0	0.32	1.67	2.93
gene9433	ARL14EPL	6.23	16.21	3.39	2.22				gene5683	ARHGAP9	0.46	0.09	2.19	1.34				gene6771	NME8	0.06	0.08	0.12	0.86
gene9447	HMGCR	12.94	15.93	26.08	30.4				gene5689	STAC3	36.35	25.42	1.9	3.42				gene6776	LOC101108647	0	0.29	2.43	3.28
gene9455	IQGAP2	65.07	50.65	29.75	21.57				gene5694	LOC101120914	0	0	0.02	0.1				gene6777	LOC101107518	0	0	1.78	0.78
gene9460	F2RL1	2.51	4.74	9.25	10.94				gene5700	ZBTB39	0.06	0.95	1.03	1.78				gene6780	CTTNBP2	8.96	5.44	3.79	3.45
gene9461	S100Z	0	0	2.82	0.89				gene5723	MIP	1.11	1.39	0	0.12				gene6781	CFTR	6.08	4.12	1.03	1.46
gene9468	PDE8B	5.12	3.25	2.42	0.57				gene5724	TIM	2.41	5.01	11.17	8.38				gene6783	WNT2	2.1	2.32	4.7	7.8
gene9485	CMYA5	11.42	5.34	4.05	1.83				gene5727	STAT2	9.4	8.93	32.48	24.31				gene6786	C-MET	12.16	12.67	6.28	4.98
gene9487	THBS4	10.88	51.55	5.75	6.15				gene5732	COQ10A	7.6	4.39	1.8	2.28				gene6792	TFEC	7.17	10.24	41.58	23.48
gene9494	ERO1L	8.59	9.88	18.16	19.94				gene5740	MYL6B	14.47	11.24	2.87	2.92				gene6795	PPP1R3A	20.64	17.58	5.16	2.2
gene9496	TXNDC16	0.97	1.81	3.42	4.34				gene5749	SUOX	18.54	19.42	7.27	5.19				gene6811	LRRN3	1.6	2.8	0.7	0.52
gene9508	CILP	1.4	5.59	0.75	0.54				gene5756	MMP19	0.69	1.21	2	2.74				gene6813	DNAJB9	73.5	50.78	26.85	22.94
gene9511	IGDCC4	1.92	0.81	0.46	0.21				gene5849	C3H12orf55	1.11	0.78	2.44	2.62				gene6818	AOAH	3.13	3.33	13.1	13.31
gene9525	ZWILCH	6.24	7.09	12.7	13.85				gene5868	LOC101121339	0.2	0.2	0.05	0.07				gene6840	CCDC129	1.94	2.83	0.27	0.39
gene9528	SMAD3	8.32	8.9	15.83	21.6				gene5876	SMCT1	29.6	20.06	10.15	15.64				gene6850	GARS	142.3	99.17	64.24	64.84
gene9551	KIF23	7.03	14.19	20.76	30.64				gene5880	MYBPC1	90.29	56.29	0.44	2.84				gene6851	GGCT	21.01	34.81	112.52	91.62
gene9589	NYNRIN	1.03	1.11	0.27	0.44				gene5881	CHPT1	52.08	34.55	3.78	3.3				gene6852	NOD1	4.68	3.65	11.26	10.45
gene9599	TGM1	19.89	38.12	93.54	117.87				gene5885	DRAM1	11.53	13.45	99.22	89.07				gene6860	WIPF3	2.68	0.91	0.29	0.19
gene9608	REC8	0.8	0.45	2.56	2.53				gene5888	PARPBP	1.84	3.49	6.12	6.53				gene6912	STEAP1	0.41	0.89	7.15	1.82
gene9609	IRF9	14.18	15.91	35.82	39.81				gene5892	PAH	5.18	1.8	0	0				gene6917	TNS3	11.29	9.25	3.81	6.23
gene9611	PSME2	82.99	73.68	132.63	185.99				gene5912	CHST11	7.45	9.34	30.2	37.29				gene6920	IGFBP3	32.77	66.53	155.77	113.81
gene9613	PSME1	216.84	228.98	347.34	602.7				gene5915	ALDH1L2	28.26	15.45	3.11	2.94				gene6923	RAMP3	4.56	2.22	14.29	11.68
gene9616	PCK2	42.07	26.51	21.71	4.22				gene5919	NUAK1	1.64	1.36	3.41	5.46				gene6927	MYO1G	0.77	1.97	4.05	4.21
gene9629	OMYHCS	26	14.27	9.58	3.72				gene5927	C3H12orf23	157.57	158.67	54.34	51.66				gene6943	AEBP1	8.86	20.07	30.38	40.27
gene9630	MYH6	19.64	6.83	5.49	2.07				gene5934	BPIFC	0.41	0.13	0.86	0.96				gene6944	POLM	0.87	0.43	1.78	2.06
gene9639	LAT2	2.24	1.06	0.74	0.14				gene5936	SYN3	8.83	2.26	1.6	1.97				gene6958	INHBA	10.05	8.83	17.54	24.08
gene9653	REM2	0.2	0.44	1.22	1.36				gene5947	HMOX1	2.1	3.72	15.04	19.22				gene6971	LOC101122689	0.89	1.57	4.77	3.85
gene9668	LOC101106264	79.15	71.46	23.1	32.16				gene5948	MCM5	10.06	9.06	23.78	19.03				gene6975	LOC101123625	0.31	0.61	3.86	2.67
gene9713	SALL2	0.35	0.34	0.07	0.04				gene5950	LOC780509	120.98	99.32	1.49	5.21				gene6993	CADPS2	22.53	15.68	8.15	6.54
gene9727	RNASE13	3.34	2.12	0.74	0				gene5954	LOC101105069	0.05	0.03	0.3	0.22				gene7000	LMOD2	14.6	8.17	6.42	1.99
gene9729	NDRG2	383.31	302.78	131.54	46.46				gene5955	LOC101105321	1.37	1.78	5.57	6.43				gene7015	GRM8	0.3	0.15	2.1	0.27
gene9735	LOC101112822	2.24	2.76	0.21	0.22				gene5957	LOC101105816	0.02	0.03	0.2	0.19				gene7034	CCDC136	1.23	0.79	2.79	3.42
gene9740	RNASE1	2.34	0	0	0				gene5958	LOC101106071	0.57	0.73	3.25	4.05				gene7035	FLNC	7.61	4.61	2.88	2.55
gene9742	RNASE4	753.7	1068.13	432.42	299.32				gene5959	LOC101121414	4.8	5.15	14.87	8.93				gene7041	TSPAN33	6.15	4.47	1.5	0.33
gene9860	RYR3	1.58	0.97	0.4	0.18				gene5967	PVALB	6.21	0.6	0	0				gene7054	CPA4	0.16	0	1.18	0
gene9864	SCG5	2.27	10.22	2.81	1.23				gene5969	NCF4	0.3	0.39	3.57	6.25				gene7074	AKR1B1	3.99	5.69	14.5	9.37
gene9867	ACTC1	131.11	32.59	16.03	10.99				gene5971	CSF2RB	1.93	3.7	8.46	8.57				gene7099	ATP6V0A4	13.26	7.39	0.17	0.81
gene9898	CASC5	1.06	1.11	1.59	2.74				gene5972	TEX33	14.9	13.77	0	0.24				gene7100	TMEM213	10.96	8.91	0	0
gene9900	RAD51	2.25	6.58	8.04	11.9				gene5973	TST	10.34	8.81	3.99	3.42				gene7103	ZC3HAV1	6.62	7.67	22.9	19.67
gene9913	EXD1	0.39	0.6	0.18	0				gene5975	KCTD17	0.17	0.41	1.5	1.87				gene7110	CLEC2L	0.7	0.68	0	0
gene9932	EHD4	12.19	14.29	27.11	39.57				gene5978	C1QTNF6	0.78	1.9	4.45	3.44				gene7112	TBXAS1	2.13	1.85	6.66	4.79
gene9933	PLA2G4E	1.5	0.97	4.65	6.76				gene5982	CYTH4	4.35	8.24	22.71	26.15				gene7113	PARP12	15.41	12	36.75	31.31
gene9970	POLE2	2.48	3.37	5.07	8.3				gene5984	MFNG	3.09	4.05	10.72	6.96				gene7124	TMEM178B	23.4	15.58	8.94	8.34
gene9981	CDKL1	13.22	11.3	7.05	2.36				gene5986	LOC101103965	18.56	8.57	201.75	172.01				gene7137	CLEC5A	0.37	1.26	7.42	6.32
gene10438	MB21D1	1.85	2.9	9.04	15.76				gene6000	METTL20	2.06	1.77	0.54	0.24				gene7139	LOC101113407	0	0	0.08	0.1
gene10447	COL12A1	3.02	3.01	4.19	10.62				gene6003	DENND5B	3.93	2.9	9.47	6.64				gene7142	LOC101114187	0	0	0.67	1.62
gene10493	CENPW	16.26	22.62	28.3	57.77				gene6010	TMTC1	17.42	11.78	5.96	8.09				gene7171	LOC101120322	0.69	0.53	2.68	4.89
gene10501	TPD52L1	187.47	124.83	76.95	24.2				gene6014	FAR2	0.27	0.26	1.65	0.88				gene7177	LOC100137068	0.86	2.53	7.31	1.46
gene10507	TRDN	405.26	174.28	114.84	59				gene6027	C3H12orf70	3.89	2.18	14.27	7.64				gene7185	LOC101122351	258.97	174.88	0.25	0
gene10509	SMPDL3A	7.6	3.93	2.34	1				gene6028	ARNTL2	2.75	2.47	9.05	6.58				gene7187	LOC101122595	29.87	8.96	0	0
gene10517	GJA1	38.24	79.56	120.61	130.88				gene6035	LOC101112305	0.16	0.19	0.12	0.06				gene7188	LOC101114266	215.75	168.7	0	0
gene10550	TSPYL4	13.72	16.36	6.02	6.64				gene6042	IFLTD1	0.56	1.46	0.39	0.18				gene7194	CLCN1	0.59	0.14	0.07	0.06
gene10553	FRK	8.3	4.92	2.74	2.7				gene6045	LYRM5	49.84	44.5	20.35	13.59				gene7203	LOC101115959	17.17	12.34	5.56	4.02
gene10579	METTL24	3.93	4.84	1.54	0.75				gene6046	CASC1	9.96	8.28	3.59	4.59				gene7238	LOC100037677	179.92	141.83	81.09	72.2
gene10609	SOBP	11.89	9.61	5.65	2.1				gene6051	SOX5	12.25	8.43	2.9	4.73				gene7270	RARRES2	26.43	31.91	73.81	68.37
gene10612	BEND3	0.27	0.12	0.38	0.86				gene6061	ST8SIA1	9.63	6.29	0.8	2.19				gene7276	GIMAP6	0.5	0.58	2.34	4.28
gene10616	LOC101109453	0.06	0.05	0.02	0				gene6063	CMAS	136.45	110.83	64.96	55.35				gene7284	LOC101101888	0.73	1.83	9.06	7.73
gene10625	PRDM1	7.15	8.58	19.56	23.87				gene6065	KCNJ8	4.14	3.95	14.63	9.97				gene7286	LOC101112051	0.86	1.18	3.48	6.49
gene10628	POPDC3	10.99	6.69	2.92	0				gene6092	LMO3	0.31	3.06	0.16	0.59				gene7287	LOC101102142	0.78	3.77	12.06	17.36
gene10652	FBXL4	7.98	6.42	3.91	1.69				gene6122	EMP1	182.12	183.57	361.69	470.64				gene7288	TMEM176B	1.56	2.28	6.71	6.88
gene10670	EPHA7	15.14	11.14	3.42	1.2				gene6128	LOC101118689	0	0	0.2	0.36				gene7289	TMEM176A	0.45	2.02	4.7	6.9
gene10680	ANKRD6	8.72	4.69	2.66	2.3				gene6129	GPRC5A	6.06	8.72	26.26	31.86				gene7290	ABP1	0.46	2.08	0.71	0.21
gene10683	RRAGD	14.86	7.07	4.28	2.83				gene6133	APOLD1	0	0.44	1.61	2.87				gene7291	23B	1.31	1.74	5.83	5.22
gene10691	CNR1	1.38	0.5	0.07	0.24				gene6142	MANSC1	58.1	47.53	21.62	13.9				gene7300	GBX1	1.17	0.23	0.12	0
gene10709	NT5E	48.78	34.55	22.56	9.21				gene6144	BCL2L14	11.99	6.21	3.65	3.06				gene7324	INSIG1	79.02	61.3	31.26	22.66
gene10761	TAAR1	1.26	1	0	0				gene6149	LOC101114093	17.8	82.22	0.59	0				gene7335	LOC101118440	0.97	0.74	0.07	0.15
gene10762	VNN1	2.45	1.51	0.28	0.29				gene6177	LOC101102227	2.78	4.77	12.49	6.77				gene7368	ADAMTS2	4.16	6.84	13.39	19.65
gene10770	SLC2A12	6.04	4.29	2.55	1.3				gene6180	OLR1	0	0.25	4.19	6.55				gene7381	OBSCN	2.27	1.4	0.51	0.55
gene10779	AHI1	22.93	28.13	66.23	50.78				gene6181	CLEC7A	3.35	1.77	11.72	5.81				gene7402	PBX4	0.36	0.84	1.37	3.54
gene10796	TNFAIP3	0.77	1.37	2.83	6.03				gene6182	CLEC1A	17.43	10.45	33.56	27.62				gene7420	HOMER3	9.12	15.53	24.75	31.84
gene10807	TXLNB	11.01	9.57	2.78	1.22				gene6187	LOC101119973	0.65	1.26	4.2	4.66				gene7430	CRLF1	0	0.61	0.81	2.93
gene10808	CITED2	20.33	19.47	10.78	6.51				gene6192	CLEC2B	11.54	19.18	98.6	65.7				gene7438	LRRC25	0	0.72	3.71	3.41
gene10823	LTV1	49.54	44.5	82.67	123.61				gene6198	CD69	1.03	0.67	8.83	4.07				gene7439	GDF15	0.36	0.98	0	0
gene10833	EPM2A	5.72	2.68	2.19	0.64				gene6199	LOC101121762	0.95	2.16	4.94	6.31				gene7444	LOC101109268	14.57	6.84	1.58	0.62
gene10848	ZC3H12D	0.74	0.87	0	0.28				gene6202	LOC101122014	34.02	23.95	84.17	59.7				gene7451	IL12RB1	0.19	0.46	0.85	1.39
gene10861	MTHFD1L	3.49	4.85	8.99	8.56				gene6204	LOC101122683	0.26	0.18	0.07	0.02				gene7455	SLC5A5	10.76	8.2	0	0.47
gene10873	FBXO5	2.28	4.86	6.79	11.23				gene6222	SLC2A3	6.5	15.62	108.76	69.3				gene7457	JAK3	0.65	0.77	2.8	3.79
gene10900	SYNJ2	1.35	1.51	2.42	4.52				gene6224	C3AR1	0.72	1.05	5.38	5.73				gene7460	FCHO1	0.66	0.27	1.56	1.79
gene10904	LOC101109023	7.03	3.59	0.96	0.37				gene6226	CLEC4A	4.47	3.04	18.65	13.26				gene7471	BST-2B	3.32	1.32	25	17.95
gene10914	LOC101110243	3.56	3.11	1.38	0.67				gene6227	CLEC6A	0.83	1.13	6.48	11.02				gene7472	BST-2A	4.85	3.52	70.38	25.51
gene10917	LOC101111461	0	0	0.01	0.15				gene6229	CLEC4D	1.29	0.47	13.47	11.98				gene7473	PLVAP	64.8	70.01	197.19	162.15
gene10918	LOC780457	103.48	85.25	162.95	401.05				gene6230	CLEC4E	0.5	0.07	4.63	6.64				gene7482	NR2F6	11.84	8.62	4.37	4.47
gene10929	SLC22A3	14.99	11.14	4.68	3.6				gene6232	EM4e	1.12	0.95	8.48	9.65				gene7489	F2RL3	0.18	0	2.61	0.57
gene10957	DACT2	0.6	1.12	2.16	4.26				gene6239	LOC101107516	0.18	0.12	0.96	0.65				gene7492	TMEM38A	14.36	13.87	6.02	3.61
gene10988	COL9A1	1.14	0.46	0.3	0.08				gene6240	C1R	21.87	73.67	180.24	71.39				gene7505	HSH2D	0.19	1.11	2.99	1.62
gene10989	COL19A1	10.76	2.07	1.38	1.48				gene6249	ENO2	0.63	0.46	1.62	1.79				gene7531	LOC101119041	1.49	2.47	5.08	6.71
gene10992	BAI3	4.38	2.27	0.49	0.98				gene6250	LRRC23	1.71	0.78	0.31	0.19				gene7533	RASAL3	0.24	0.87	2.64	4.03
gene11018	RECQL4	0.54	1.02	2.36	2.26				gene6260	LAG3	0.13	0.13	0.98	8.55				gene7543	SYDE1	0.65	0.56	1.85	1.36
gene11028	SLC52A2	6.95	11.01	4.76	2.33				gene6269	NOP2	7.02	9.51	18.17	17.9				gene7609	LOC101117584	9.86	7.13	3.03	2.19
gene11047	PARP10	4.04	3.83	8.4	7.29				gene6276	CD27	0.51	0.12	1.1	1.93				gene7615	CD97	3.34	4.73	15.22	12.85
gene11058	TSTA3	35.61	20.64	13.89	10.65				gene6277	LTBR	13.7	13.22	30.52	31.88				gene7621	PALM3	2.73	4.39	13.41	12.27
gene11071	ZFP41	10.32	12.59	5.1	1.94				gene6279	TNFRSF1A	23.91	25.54	51.52	57.99				gene7646	GCDH	30.41	26.89	15.71	13.67
gene11094	EIF2C2	2.22	3.22	5.23	7.36				gene6292	RAD51AP1	1.36	2.06	6.52	7.78				gene7647	KLF1	0.73	0.68	0.12	0
gene11104	NDRG1	32.91	41.37	85.35	265.6				gene6295	FGF23	0.22	0.28	7.45	3.03				gene7653	JUNB	13.02	26.7	49.26	52.24
gene11105	WISP1	0	0	0.03	1.41				gene6297	CCND2	5.27	4.03	18.87	21.78				gene7665	LOC101102390	1.35	0.99	0.29	0.55
gene11124	LOC101103902	3.94	1.7	5.22	7.02				gene6299	EFCAB4B	11.12	6.89	0.54	1.04				gene7671	LOC101103644	0.36	0.29	0	0.05
gene11127	MYC	53.01	73.42	117.22	191.71				gene6304	TEAD4	2.2	1.74	12.67	12.21				gene7727	COL5A3	2.85	4.09	8.35	11.28
gene11133	TRIB1	6.39	3.22	9.96	13.15				gene6307	FOXM1	0.32	1.28	2.68	2.13				gene7731	C5H19orf66	15.57	14.81	43.8	34.68
gene11156	FAM83A	0.08	0	0.73	1.98				gene6314	IQSEC3	0	0.03	0.24	0.44				gene7736	S1PR2	0.59	1.81	3.51	2.89
gene11164	LOC101110341	1.5	2.91	3.9	6.69				gene6320	NINJ2	15.98	20.06	4.99	7.65				gene7738	LOC101112563	2.91	1.76	7.36	7.9
gene11177	SNAI2	5.42	7.15	6.87	22.54				gene6330	CACNA1C	2.31	2.33	4.74	6.87				gene7739	ICAM-1	2.64	8.17	21.46	21.38
gene11191	RGS20	0.85	0.56	0	0				gene6341	TUBA8	2.45	0.6	0	0.58				gene7740	ICAM4	0	0	1.17	0.51
gene11219	CA8	6.69	3.02	1.12	0.98				gene6346	PDXP	5.1	5.31	1.68	2.52				gene7741	ICAM5	0.04	0.08	0.36	0.42
gene11249	TRIM55	7.35	6.42	3.3	1.1				gene6347	GAL-1	47.97	59.87	150.14	87.46				gene7745	ICAM3	1.2	0.86	4.22	6.47
gene11251	RRS1	31.22	26.53	48.24	90.64				gene6352	GCAT	10.5	10.39	2.89	2.48				gene7755	AP1M2	32.74	28.49	12.98	12.84
gene11267	C9H8orf34	1.37	1.25	0.18	0.06				gene6357	C3H22orf23	3.64	2.62	1.15	0.75				gene7783	CNN1	95.89	52.35	32.89	15.06
gene11268	SULF1	6.01	11.22	9.44	24.37				gene6359	SOX10	12.62	10.93	1.58	1.53				gene7803	RETN	0	0	2.25	0.56
gene11285	SBSPON	1.45	2.28	0.46	0.36				gene6360	PICK1	16.67	12.91	2.57	5.43				gene7804	C5H19orf59	0	0.77	1.94	1.84
gene11298	JPH1	11.98	7.08	4.31	2.75				gene6364	MAFF	2.56	4.21	12.6	13.2				gene7818	CERS4	5.95	4.68	1.17	2.12
gene11300	PI15	3.06	3.14	4.9	14.04				gene6366	CSNK1E	2.18	2.52	5.84	8.46				gene7829	MYO1F	1.03	2.3	6.06	8.46
gene11301	CRISPLD1	1.79	1.94	0.63	0				gene6369	LOC101121418	39.37	34.59	19.05	13.74				gene7836	LOC101106588	0.11	0.04	0.45	0.76
gene11304	HNF4G	2.78	1.5	1.1	0.17				gene6380	APOBEC3Z1	17.93	4.85	272.11	128.12				gene7838	EMR1	0.1	0.06	1.01	0.18
gene11329	PMP2	1.81	18.92	4.24	0.85				gene6381	APOBEC3F	4.07	5.39	8.05	13.57				gene7839	VAV1	1.63	2.72	8.24	9.38
gene11360	PKHD1L1	0.35	0.67	0.16	0.11				gene6383	PDGFB	5.58	9.46	23.8	30.1				gene7840	SH2D3A	5.51	4.71	2.08	2.66
gene11366	TMEM74	0.79	0.22	0	0				gene6385	TAB1	13.88	9.34	5	5.65				gene7843	LOC101108131	17.86	32.07	87.72	71.19
gene11392	KLF10	69.21	87.72	168.58	250.68				gene6386	MGAT3	0.6	0.34	0	0				gene7848	DENND1C	1.11	2.68	5.17	7.03
gene11397	NCALD	335.96	215.95	112.66	65.46				gene6413	ACO2	54.96	43.58	21.32	19.9				gene7849	CRB3	1.45	2	0	0.46
gene11400	YWHAZ	42.5	57.99	80	115.59				gene6418	DESI1	45.74	56.31	127.47	118.57				gene7850	SLC25A23	3.23	2.03	1.24	1.21
gene11410	RGS22	1.22	0.89	0.41	0.12				gene6439	NFAM1	0.25	0.36	1.95	1.64				gene7861	RFX2	4.76	6.3	8.99	16.87
gene11418	OSR2	0	1.96	0	0.18				gene6440	LOC101106160	14.4	13.08	5.51	7.38				gene7893	PLIN5	2.64	1.01	0.17	0.15
gene11457	CDH17	1.64	0.61	0.21	0.09				gene6445	ARFGAP3	58.37	48.75	19.95	12.88				gene7902	TMIGD2	0.1	0.34	1.49	1.2
gene11475	TMEM55A	6.36	6.2	14.03	12.95				gene6462	SAMM50	46.78	42.2	19.17	17.19				gene7907	ANKRD24	0.37	0.33	0.14	0
gene11497	CA3	9.21	4.43	3.89	0.57				gene6465	KIAA1644	0.17	0.34	1.44	2.44				gene7908	SIRT6	1.36	1.13	2.3	4.1
gene11498	CA1	0.37	1.08	0	0				gene6468	PHF21B	2.4	1.35	0.22	0.33				gene7915	NMRK2	62.2	39.38	8.85	5.69
gene11521	SNTB1	20.92	19.9	6.35	5.12				gene6472	FAM118A	12.8	8.62	20.96	24.93				gene7922	ZO3	21.35	14.03	7.08	11.37
gene11527	PCDH20	6.07	7.28	1.54	0.61				gene6478	--	4.14	3.2	1.14	2				gene7928	MFSD12	1.17	1.74	3.77	3.81
gene11533	LOC101105168	17.76	21.8	39.64	55.83				gene6483	GTSE1	0.69	0.76	4.03	3.07				gene7937	S1PR4	0.89	0.6	2.62	2.65
gene11560	EPSTI1	65.58	41.18	321	465.09				gene6491	FAM19A5	11.65	10.8	5.91	3.97				gene7941	TLE2	5.53	4.87	0.94	2.43
gene11608	EBPL	9.99	8.75	3.07	4.16				gene6498	IL17REL	0.06	0.13	1.08	0.92				gene7975	IRF1	12.67	18.78	99.83	113.88
gene11626	ATP7B	1.18	0.65	0.28	0.05				gene6520	CPT1B	2.55	1.22	0.42	0				gene7976	SLC22A5	18.24	15.38	6.55	10.73
gene11648	TRPC4	0.77	0.55	2.01	1.26				gene6524	SHANK3	2.8	2.1	5.54	8.76				gene7979	PDLIM4	6.3	4.04	1.48	1.69
gene11660	NBEA	13.16	8.3	5.87	2.9				gene6549	IKZF1	6.12	5.23	15.11	12.54				gene7989	HINT1	2.32	1.65	7.59	4.4
gene11685	HSPH1	33.96	38.77	109.75	152.32				gene6551	ZPBP	6.91	0.68	1.13	1.12				gene7993	ADAMTS19	3.43	2.11	1.03	1.75
gene11696	CAT-1	1.58	0.97	2	4.17				gene6554	UPP1	39.42	30.6	73.92	77.59				gene7996	SLC27A6	13.19	19.74	3.24	3.14
gene11698	SLC46A3	26.68	25.67	12.8	9.89				gene6579	SAMD9	12.49	8.52	112.79	108.08				gene7997	FBN2	0.51	0.56	2.2	2.2
gene11723	ATP8A2	2.94	2.42	0.98	0.25				gene6580	HEPACAM2	2.94	1.98	0.58	1.39				gene7998	SLC12A2	126.87	77.02	15.89	18.09
gene11727	LOC101116326	1.3	2.01	0.11	0.22				gene6588	CASD1	16.67	13.48	7.11	4.92				gene8005	LOC100037680	22.84	34.7	74.5	60.49
gene11729	TNFRSF19	25.69	18.28	11.48	4.6				gene6592	PPP1R9A	5.97	7.29	1.46	2.07				gene8023	LOC101111962	0	0.44	0.62	1.09
gene11749	GJB2	53.46	79.58	138.01	203.21				gene6594	PON1	5.6	2.64	0.4	0.27				gene8031	LOC101113754	17.17	11.88	42.1	26.15
gene11791	UCHL3	20.45	16.26	44.62	36.71				gene6595	PON3	49.88	29.95	0.91	1.84				gene8058	HK3	0.75	1.7	3.52	5.22
gene11797	IRG1	0.27	0.18	1.24	3.93				gene6596	PON2	67.68	52.13	22.35	24.83				gene8069	MXD3	1.83	3.13	9.12	6.56
gene11806	NDFIP2	57.47	57.99	123.4	123.53				gene6597	ASB4	1.4	0.39	0	0.15				gene8078	LOC101102058	26.85	16.64	44.53	52.21
gene11819	LOC101104763	1.36	1.64	0.43	0.09				gene6598	PDK4	12.8	9.68	4.36	1.9				gene8105	BTNL9	2.85	1.79	0.52	0.65
gene11852	CLDN10	6.98	4.59	1.51	0.86				gene6608	ASNS	70.37	46.77	15.33	27.02				gene8133	NLRP3	1.47	0.68	3.7	1.83
gene11882	ITGBL1	3.69	7.01	2.59	1.27				gene6609	C1GALT1	43.22	30.66	10.07	8.83				gene8232	FSTL3	0.37	0.91	4.15	4.35
gene11883	FGF14	20.01	5.04	7.38	1.48				gene6623	TMEM106B	27.3	23.94	11.91	10.39				gene8245	ARID3A	1.6	1.62	3.41	5.64
gene11887	LOC101113770	0.07	0.08	0.02	0.02				gene6630	ETV1	26.23	19.54	6.53	5.01				gene8251	HMHA1	0.88	2.17	3.45	5.99
gene11901	TNFSF13B	2.68	2.3	4.76	26.04				gene6631	DGKB	42.58	26.83	12.68	13.72				gene8263	NDUFS7	28.87	22.15	13.01	9.69
gene11904	COL4A1	16.29	24.35	31.28	53.07				gene6643	TSPAN13	111.7	108.94	53.5	47.22				gene8269	APC2	0.11	0.19	0.36	0.52
gene11918	F10	3.18	0.95	0.17	0				gene6644	AGR2	6237.04	4293.02	80.28	35.86				gene8272	REEP6	5.4	6.54	2.48	2.78
gene11923	ADPRHL1	4.44	3.39	2.27	0.78				gene6645	AGR3	13.89	13.37	0.21	0				gene8278	LOC101116477	2.67	1.9	4.05	7.75
gene11937	LOC101117429	58.03	54.2	19.65	3.85				gene6654	LOC101118944	6.89	4.03	1.48	1.46				gene8289	SOWAHA	1.84	0.53	0	0
gene11967	TRIM25	7.14	5.82	15.44	18.66				gene6660	MACC1	7.07	4.2	14.77	12.09				gene8313	TXNDC15	22.7	20.56	10.34	9.94
gene11994	MKS1	20.41	7.65	5.7	2.36				gene6668	IL6	0.82	1.93	39.06	32.66				gene8315	CATSPER3	4.71	3.68	0.88	2.01
gene11995	LPO	777.7	333.17	138.51	23.39				gene6680	DBF4	5.29	6.05	14.31	11.89				gene8324	TGFBI	14.64	34.22	78.26	102.96
gene12014	YPEL2	31.81	37.82	15.92	8.26				gene6683	SLC25A40	4.86	2.8	2.06	1.05				gene8328	KLHL3	0.59	1.02	2.05	2.79
gene12018	VMP1	26.78	22.83	46.51	89.22				gene6687	CROT	19.82	23.34	7.35	9.45				gene8330	MYOT	82.62	69.13	36.01	8.87
gene12042	CA4	7.03	2.34	1.35	0.6				gene6691	KIAA1324L	8.03	4.17	0.58	1.14				gene8357	MZB1	0.73	1.43	6.78	5.1
gene12054	DUSP14	17.64	44.62	97.02	81.45				gene6700	PCLO	0.35	0.32	0.08	0.09				gene8358	PROB1	0.63	0.62	0.04	0.38
gene12063	LOC101110777	1202.14	1943.66	3746.88	2202.32				gene6706	SEMA3C	20.61	18.48	8.75	10.17				gene8361	ECSCR	60.86	65.62	148.38	135.55
gene12064	CCL4	0.37	0	1.49	9.35				gene6707	LOC101102230	14.1	10.93	46.72	50.49				gene8367	NRG2	11.3	9.08	3.9	4.07
gene12068	LOC100101238	7.47	8.21	19.9	56.62				gene6709	LOC101115115	35.11	18.09	7.56	9.72				gene8380	CD14	1.73	1.53	4.49	4.69
gene12082	SLFN13	0.95	0.19	1.01	1.96				gene6721	CCDC146	1.18	0.74	2.84	1.65				gene8400	PCDHB6	0.13	0.21	0.98	0.5
gene12083	SLFN12L	4.14	2.59	6.08	21.51				gene6725	LRRC17	3.59	10.33	2.26	2.21				gene8442	PCDH12	0.53	0.88	1.29	2.12
gene12084	UNC45B	5.29	4.28	2.51	0.44				gene6735	LHFPL3	16.68	12.6	4.62	9.11				gene8447	FGF1	20.37	16.53	8.18	10.54
gene12095	CCL8	1.38	3.36	19.03	60.34				gene6756	PRKAR2B	16.15	12.59	7.37	5.2				gene8474	SCGB3A2	3.66	3.61	0	0
gene12097	CCL2	5.92	17.63	50.21	191.18				gene6762	SLC26A4	0.39	0.21	0	0				gene8475	C5H5orf46	1.55	1.13	12.58	1.39
gene12102	TMEM98	14.61	15.14	4.66	2.97				gene6773	EPDR1	4.84	2.64	1.66	0.82				gene8478	LOC101108654	26694.3	16431.6	6.7	177.11
gene12105	CDK5R1	0.69	1.23	3.28	4.98				gene6776	LOC101108647	0	0.29	1.43	0.93				gene8484	SPINK9	3.08	2.08	12.52	3.45
gene12122	RAB11FIP4	4.63	6.19	1.78	1.63				gene6780	CTTNBP2	8.96	5.44	3	3.35				gene8499	ARHGEF37	0.44	0.44	0.18	0.28
gene12129	LOC101118202	1.31	0.81	0.12	0				gene6781	CFTR	6.08	4.12	0.92	1.49				gene8508	CSF1R	4.17	5.83	10.06	12.67
gene12130	LGALS9	19.44	13.95	35.52	45.48				gene6792	TFEC	7.17	10.24	41.34	30.44				gene8509	PDGFRB	3.15	3.77	6.47	9.11
gene12145	SLC13A2	7.08	4.7	2.38	0				gene6795	PPP1R3A	20.64	17.58	0.16	0.76				gene8512	CAMK2	1.83	1.99	0.51	0.88
gene12157	RPL23A	12.16	9.19	23.13	28.13				gene6811	LRRN3	1.6	2.8	0.86	0.78				gene8513	ARSI	0.17	0.22	2.12	1.45
gene12185	CPD	35.07	23.89	12.62	6.24				gene6813	DNAJB9	73.5	50.78	32.71	22.41				gene8515	CD74	101.24	210.34	550.1	579.3
gene12210	RILP	1.37	2.7	0.4	0.6				gene6818	AOAH	3.13	3.33	14.33	12.07				gene8519	MYOZ3	7.2	7.15	3.3	1.53
gene12214	SERPINF2	86.35	41.65	20.62	2.27				gene6840	CCDC129	1.94	2.83	0.24	0.37				gene8535	SPARC	87.89	204.02	330.86	591.32
gene12215	SERPINF1	10.74	67.03	6.01	19.72				gene6849	CRHR2	1.58	0.83	0.29	0.13				gene8540	LOC101107700	0.55	0.05	0	0.05
gene12256	ASPA	12.18	10.26	4.49	4.18				gene6851	GGCT	21.01	34.81	87.97	55.09				gene8562	HAVCR2	1.1	0.12	2.27	3.08
gene12257	TRPV3	1.73	1.52	6.78	11.1				gene6852	NOD1	4.68	3.65	9.71	8.28				gene8565	ITK	0.67	1.03	6.49	4.94
gene12269	ATP2A3	42.3	27.71	10.36	4.76				gene6856	C4H7orf41	81.91	107.04	41.28	32.54				gene8567	NIPAL4	0.68	0.5	3.12	2.75
gene12276	SPNS2	13.77	15.02	35.47	24.48				gene6860	WIPF3	2.68	0.91	0.15	0.68				gene8568	ADAM19	1.69	1.93	4.93	6.35
gene12277	MYBBP1A	10.39	9.72	17.44	22.61				gene6866	CPVL	1.11	1.76	3.55	3.22				gene8583	CCNJL	0.99	0.57	0.09	0.16
gene12282	XAF1	9.33	4.31	39.51	44.22				gene6912	STEAP1	0.41	0.89	5.36	3.92				gene8585	LOC101115876	0	0.01	0.06	0.03
gene12311	LOC443086	12.07	7.27	2.07	1.19				gene6917	TNS3	11.29	9.25	3.21	5.08				gene8601	CCNG1	241.58	199.75	129.17	95.7
gene12324	VMO1	54.06	64.76	11.85	2.61				gene6920	IGFBP3	32.77	66.53	310.82	236.51				gene8607	LOC101117162	1.06	0.64	0.14	0
gene12327	CXCL16	15.38	24.42	38.87	71.73				gene6923	RAMP3	4.56	2.22	13.49	9.28				gene8609	WWC1	62.27	47.47	19.51	23.88
gene12336	ALOX12	9.34	10.05	20.83	17.47				gene6928	PURB	11.37	13.58	24.65	29.31				gene8619	CKMT2	106.21	50.34	8.3	5.15
gene12343	CLEC10A	0.84	1.42	3.12	10.36				gene6934	DDX56	3.37	3.88	8	7.49				gene8624	LOC101122692	2.3	4.15	10.11	7.67
gene12344	ASGR2	0.33	0.65	2.54	4.45				gene6943	AEBP1	8.86	20.07	40.55	40.11				gene8631	VCAN	1.55	2.93	9.55	8.76
gene12354	SLC2A4	11.49	6.26	3.11	1.98				gene6944	POLM	0.87	0.43	2.27	1.47				gene8632	HAPLN1	0.29	0.85	3.68	0.17
gene12360	KCTD11	20.4	24.94	85.94	58.45				gene6947	STK17A	19.4	19.57	54.95	42.11				gene8672	MCTP1	10.08	7.21	21.72	20.84
gene12361	TMEM95	0	0.2	3.2	0.41				gene6958	INHBA	10.05	8.83	23.63	23.44				gene8683	LOC101109877	8.09	10.59	20.38	22.2
gene12363	PLSCR3	3.72	5.05	6.98	11.75				gene6968	AMPH	0.25	0.3	0.85	0.86				gene8690	ERAP1	5.08	3.83	10.64	13.02
gene12371	ZBTB4	3.17	3.91	1.69	1.28				gene6993	CADPS2	22.53	15.68	5.57	5.65				gene8707	SLCO4C1	3.28	1.7	0.59	0.42
gene12375	TNFSF13	18.24	15.24	5.34	1.05				gene6999	ASB15	0.73	0.46	0.06	0.06				gene8719	NUDT12	16.56	15.57	8.56	7.02
gene12383	SHBG	1.46	1.02	0.17	0.18				gene7000	LMOD2	14.6	8.17	0	0.86				gene8743	2017-03-01	18.18	19.18	107.45	54.88
gene12432	SLC25A35	7.1	3.46	1.99	1.09				gene7015	GRM8	0.3	0.15	5.29	6.83				gene8751	CCNA2	7.72	14.12	31.21	20.92
gene12449	DHRS7C	14.47	4.19	2.94	2.4				gene7034	CCDC136	1.23	0.79	4.68	2.39				gene8758	TNIP3	0.52	0.22	3.45	3.36
gene12454	MYH13	1.78	0.21	0.14	0.1				gene7035	FLNC	7.61	4.61	2.15	1.74				gene8759	NDNF	2.34	5.14	1.91	1.07
gene12455	MYH8	285.25	123.81	49.21	28.6				gene7038	KCP	0.32	0.43	0.09	0.13				gene8777	NDST3	0.81	0.26	1.54	1.29
gene12456	MYH4	308.76	113.48	71.2	3.64				gene7041	TSPAN33	6.15	4.47	0.13	0.23				gene8787	UGT8	15.39	8.17	3	1.43
gene12458	OMYHC2A	141.36	90.85	48.9	35.81				gene7045	STRIP2	1.11	0.43	0.04	0.38				gene8802	TIFA	5.56	4.33	18.64	8.16
gene12459	MYH3	4.67	1.93	0.78	1.2				gene7058	MEST	1.76	2.52	4.79	5.44				gene8814	PLA2G12A	30.35	13.21	9.57	7.96
gene12463	TMEM220	16.88	13.22	7.3	3.6				gene7064	PODXL	3.89	10.88	13	20.02				gene8815	CASP6	66.06	36.65	27.81	27.07
gene12486	ZNF624	4.25	4.97	2.36	1.21				gene7079	TMEM140	8.02	6.04	18.35	12.91				gene8816	CCDC109B	21.53	26.37	54.34	50.76
gene12498	ADORA2B	0.64	0.7	3.44	3.69				gene7099	ATP6V0A4	13.26	7.39	0.56	0.78				gene8820	AGXT2L1	4.98	3.66	0.57	0.25
gene12510	MFAP4	8.01	28.34	3.95	4.84				gene7100	TMEM213	10.96	8.91	0.21	0				gene8823	LEF-1	3.76	7.97	20.18	13.83
gene12526	GID4	0.78	1.28	4.02	2.21				gene7103	ZC3HAV1	6.62	7.67	20.2	22.8				gene8826	SGMS2	5.66	5.61	1.88	2.31
gene12528	LRRC48	0.92	1.23	0.39	0.14				gene7112	TBXAS1	2.13	1.85	8.97	8.18				gene8835	GSTCD	151.85	144.89	174.54	3576.67
gene12533	RASD1	5.12	2.14	1.41	0.08				gene7113	PARP12	15.41	12	48.32	36.91				gene8837	ARHGEF38	13.32	9.15	0.5	0.83
gene12546	MAP2K3	26.11	28.32	48.69	75.81				gene7114	JHDM1D	3.5	4.05	8.21	14.78				gene8840	CXXC4	12.59	10.38	0.49	3.49
gene12574	XYLT2	6.89	7.41	2.97	3.21				gene7124	TMEM178B	23.4	15.58	5.57	7.68				gene8847	SLC9B1	23.87	12.97	6.02	7.55
gene12584	ITGA3	8.57	8.37	15.44	29.79				gene7137	CLEC5A	0.37	1.26	18.58	26.98				gene8853	SLC39A8	108.47	65.8	8.2	10.44
gene12590	FAM117A	5.85	6.88	2.23	1.71				gene7139	LOC101113407	0	0	0.47	0.64				gene8877	LOC101112980	14.6	9.11	29.46	27.26
gene12628	PRR15L	55.04	37.14	12.22	2.23				gene7185	LOC101122351	258.97	174.88	19.75	4.89				gene8892	GRID2	0.27	0.57	3.26	1.04
gene12634	OSBPL7	3.57	3.79	1.23	1.45				gene7186	LOC101114011	153.73	60.42	3.89	3.1				gene8897	MMRN1	2.21	11.95	3.07	3.87
gene12665	PLXDC1	4.38	13.8	3.84	2.64				gene7187	LOC101122595	29.87	8.96	0.46	0				gene8900	TIGD2	11.02	11.51	5.9	5.87
gene12677	PPP1R1B	24.83	17.77	3.97	0.55				gene7188	LOC101114266	215.75	168.7	19.94	2.88				gene8906	HERC5	5.21	5.18	39	22.59
gene12679	TCAP	877.11	532.4	298.51	147.75				gene7194	CLCN1	0.59	0.14	0.04	0.07				gene8907	HERC6	6.92	2.4	53.42	30.99
gene12680	PNMT	0.58	1	0	0				gene7196	ZYX	47.93	50.88	131.05	106.49				gene8908	PPM1K	75.2	51.43	38.02	25.87
gene12691	GSDMA	2.16	2.93	0.79	1.09				gene7203	LOC101115959	17.17	12.34	6	4.63				gene8911	SPP1	412.55	220.96	19.35	189.98
gene12693	CSF	0.16	0.15	0.64	2.19				gene7204	LOC101116226	102.6	112.37	58.57	54.03				gene8918	FAM184B	5.88	4.01	0.89	0.55
gene12702	CDC6	0.49	2.45	4.15	5.01				gene7237	EZH2	6.32	11.31	21.27	17.41				gene8926	PACRGL	9	5.26	3.27	3.48
gene12709	TNS4	57.79	66.61	102.66	163.96				gene7262	KRBA1	0.54	0.37	0.89	1.9				gene8931	GPR125	23.98	18.49	7.92	9.05
gene12713	KRT24	4.11	109.81	8.4	17.7				gene7287	LOC101102142	0.78	3.77	7.87	4.43				gene8934	PPARGC1A	23.94	14.5	1.95	2.56
gene12718	KRT10	79.26	216.19	416.41	322.43				gene7288	TMEM176B	1.56	2.28	9.01	4.3				gene8939	CCDC149	13.78	13.15	5.43	8.77
gene12721	KRT23	226.46	116.46	75.21	32.15				gene7289	TMEM176A	0.45	2.02	7.42	5.37				gene8947	SEL1L3	54.92	38.84	2.31	1.71
gene12749	K35	0.3	1.64	0.16	0				gene7291	23B	1.31	1.74	6.88	7.98				gene8974	KIAA1239	0.65	0.19	0.06	0.18
gene12753	KRT19	723.34	430.41	150.17	103.04				gene7335	LOC101118440	0.97	0.74	0.05	0.43				gene8975	C6H4orf19	2.68	2.18	0	0.87
gene12755	LOC101118459	2852.08	6688.79	6984.94	11754				gene7336	NCAPG2	3.78	5.26	12.73	9.96				gene8983	TLR1	1.08	0.95	0.39	0.3
gene12756	KRT16	1.25	0.68	0.16	11.98				gene7343	FLT4	0.6	0.64	1.98	2.78				gene8986	TMEM156	0.99	1.93	9.16	6.73
gene12757	KRT14	195.3	105.48	287.4	791.42				gene7348	GFPT2	1.66	2.36	5.7	3.67				gene8995	C6H4orf34	324.61	298.66	166.3	111.62
gene12773	LOC101109723	0.46	0.49	0.13	0.14				gene7351	LOC101118271	0.11	0.07	0.05	0.02				gene9003	CHRNA9	3.33	2.1	0	0
gene12774	DHX58	6.02	4.14	12.83	12.16				gene7368	ADAMTS2	4.16	6.84	14.1	11.13				gene9004	RBM47	7.66	5.28	1.15	1.98
gene12799	EZH1	22.61	19.93	10.58	7.45				gene7370	ZNF879	2.41	3.35	1.27	0.93				gene9005	NSUN7	3	1.05	0.47	1.37
gene12809	AOC3	3.57	4.92	1.43	1.53				gene7381	OBSCN	2.27	1.4	0.12	0.11				gene9009	LIMCH1	33.35	29.32	18.6	15.36
gene12818	IFI35	28.18	26.75	69.05	103.94				gene7389	WNT3A	1.35	2.24	5.43	5.55				gene9017	GRXCR1	0.12	0.68	0.12	10.32
gene12820	RND2	11.23	8.03	3.92	3.36				gene7436	ISYNA1	3.64	1.81	0.85	0.62				gene9041	CNGA1	0.05	0.05	0.51	0.31
gene12821	BRCA1	1.09	1.95	2.76	5.02				gene7438	LRRC25	0	0.72	4.87	3.24				gene9043	TXK	0.46	1.33	2.75	2.35
gene12823	TMEM106A	0.66	0.37	1.83	1.93				gene7439	GDF15	0.36	0.98	0	0				gene9050	OCIAD2	238.94	277.71	108.41	157.98
gene12828	ETV4	10.72	11.41	3.63	3.52				gene7444	LOC101109268	14.57	6.84	3.2	1.14				gene9082	LOC101108572	3.07	2.9	0.24	0.48
gene12845	ASB16	1.02	0.08	0.07	0.09				gene7452	ARRDC2	7.66	4.24	1.91	4.17				gene9085	PAICS	0.62	1.86	4.24	3.32
gene12876	HEXIM2	3.16	3.65	1.32	0.64				gene7455	SLC5A5	10.76	8.2	0.4	0.7				gene9099	IGFBP7	65.87	100.22	273.01	133.37
gene12911	ACE	6.23	8.34	3.49	2.51				gene7457	JAK3	0.65	0.77	3.61	2.45				gene9109	EPHA5	2.89	2.17	0.46	0.09
gene12926	SCN4A	0.42	0.35	0.18	0.02				gene7459	B3GNT3	0.13	1.51	1.98	3.5				gene9121	LOC101121267	12.97	13.89	30.09	32.44
gene12941	KPNA2	18.43	26.18	29.39	57.71				gene7460	FCHO1	0.66	0.27	1.22	1.37				gene9122	TMPRSS11F	0.94	0.7	2.53	1.76
gene12953	FN3K	2.45	1.19	0.34	0				gene7466	SLC27A1	7.54	4.09	3.17	3.05				gene9123	TMPRSS11BNL	44.72	67.63	128.1	136.34
gene12980	LOC101107035	3.79	4.14	1.22	0.56				gene7471	BST-2B	3.32	1.32	46.09	32.81				gene9140	LOC101119393	9.03	0.89	0	0
gene12986	MYADML2	2.57	2.94	1.49	0				gene7472	BST-2A	4.85	3.52	109.91	98.26				gene9142	UGT2A1	26.83	22.56	0.1	0.33
gene13011	LOC443340	1113.2	1301.46	2508.03	3466.85				gene7473	PLVAP	64.8	70.01	266.58	248.85				gene9143	SULT1B1	0.93	0.45	8.42	4.59
gene13022	RNF213	3.6	2.34	13.81	17				gene7482	NR2F6	11.84	8.62	3.44	6.69				gene9144	SULT1E1	8.35	1.24	0	0.1
gene13029	TBC1D16	8.06	6.89	2.62	0.91				gene7489	F2RL3	0.18	0	1.98	1.11				gene9146	CSN2	31.2	29.19	0.63	1.8
gene13042	TIMP2	330.74	314.59	151.68	70.47				gene7492	TMEM38A	14.36	13.87	1.19	3.79				gene9149	CSN3	178.2	254.37	0	16.2
gene13047	SOCS3	1.5	2.9	6.9	20.32				gene7505	HSH2D	0.19	1.11	5.02	6.25				gene9150	CABS1	1.22	0	0.09	0
gene13048	LOC101113775	9.27	11.29	3.77	3.33				gene7507	TPM4	386.69	419.45	1312.63	1061.82				gene9160	DCK	5.68	2.7	18.98	7.41
gene13049	BIRC5	15.15	24.74	25.5	57.84				gene7527	LOC101118184	0.03	0.01	0.21	0.11				gene9161	SLC4A4	17.56	9.65	4.9	3.98
gene13051	TK1	4.37	10	10.11	23.48				gene7531	LOC101119041	1.49	2.47	5.46	8.41				gene9163	GC	0.65	0.35	0	0
gene13062	LOC101116071	16.16	12.09	18.31	39.47				gene7533	RASAL3	0.24	0.87	2.43	1.7				gene9165	ADAMTS3	0.69	0.58	1.85	2.15
gene13064	LOC101102996	2.31	4.15	0.36	0.58				gene7543	SYDE1	0.65	0.56	1.4	2.49				gene9174	RASSF6	11.88	11.54	1.77	2.93
gene13067	ST6GALNAC1	8.88	6.17	2.3	0.13				gene7604	LOC101116830	0.08	0.36	1.36	0.42				gene9175	IL8	0.68	1.97	26.71	12.44
gene13132	HID1	28.86	18.85	10.05	1.6				gene7605	CLEC17A	0.11	0	0.22	1				gene9176	LOC101103238	9.56	7.87	55.36	45.91
gene13146	LOC101104164	0	0.2	1.49	3.14				gene7609	LOC101117584	9.86	7.13	1.3	3.75				gene9179	PF4	2.52	1.8	2.77	15.32
gene13151	CD300A	1.27	1.01	1.53	9.03				gene7610	DNAJB1	33.78	47.46	111.28	123.4				gene9181	LOC101104661	42.41	49.35	133.11	84.64
gene13167	SSTR2	3.8	3.9	1.13	0				gene7614	DDX39A	10.47	13.25	35.41	31.25				gene9182	LOC101103477	4.62	4.73	24.61	18.01
gene13171	KCNJ16	3.22	4.28	1.27	0.75				gene7615	CD97	3.34	4.73	14.91	19.7				gene9183	MTHFD2L	11.98	10.7	3.54	6.58
gene13178	FAM20A	9.13	4.54	1.35	1.95				gene7617	ASF1B	3.56	4.2	11.59	9.31				gene9185	EREG	8.22	3.54	18.97	12.24
gene13180	WIPI1	15.4	12.21	4.91	3.82				gene7621	PALM3	2.73	4.39	12.51	11.78				gene9186	AREG	9.85	13.76	52.08	39.12
gene13181	ARSG	12.48	7.31	4.44	1.77				gene7629	ZSWIM4	2.93	3.05	6.86	6.63				gene9187	BTC	20.62	14.01	9.74	6.85
gene13185	RGS9	2.43	1.8	0.63	0.67				gene7635	IER2	77.71	95.15	229.2	236.87				gene9200	CXCL9	234.2	174.55	1797.77	1339.42
gene13191	CACNG1	4.9	2.41	0.46	0.49				gene7639	LYL1	0.26	0.75	1.22	3.19				gene9201	ART3	0.07	0.04	0.03	0.02
gene13204	ADORA1	5.43	3.95	0.65	0.12				gene7646	GCDH	30.41	26.89	12.89	7.69				gene9202	CXCL10	63.23	36.49	1301.55	621.4
gene13210	PRELP	1.81	4.39	0.94	1.35				gene7653	JUNB	13.02	26.7	129.02	110.26				gene9203	CXCL11	1.54	1.24	59.78	25.66
gene13235	NUAK2	13.11	13.96	32.12	35.8				gene7654	HOOK2	25.25	24.44	12.27	13.09				gene9207	FAM47E	2.44	1.85	0.09	0.87
gene13240	MFSD4	51.99	31.34	11.38	0.22				gene7666	LOC101108223	5.14	4.43	2.05	1.5				gene9209	STBD1	18.58	10.46	4.5	2.48
gene13242	SLC45A3	2.24	1.63	0.05	0.14				gene7671	LOC101103644	0.36	0.29	0.03	0.03				gene9210	CCDC158	8.34	6.53	1.65	0.8
gene13247	SLC26A9	6.73	3.63	1.81	1.78				gene7687	ZNF317	2.08	1.39	3.4	4.27				gene9211	SHROOM3	17.36	11.57	3.91	4.56
gene13249	C12H1orf186	1.57	0.61	4.25	1.94				gene7718	LOC101114191	0.55	0.43	1.82	1.28				gene9214	SOWAHB	1.71	1.81	0.31	0.54
gene13259	DYRK3	3.18	2.73	10.65	9.15				gene7727	COL5A3	2.85	4.09	12.37	14.18				gene9220	CXCL13	1.36	1.84	11.57	7.98
gene13262	IL19	0	0	0.45	2.58				gene7731	C5H19orf66	15.57	14.81	78.14	52.7				gene9235	BMP3	0.14	1.31	0.07	0.25
gene13263	IL20	0	0	0.4	1.96				gene7733	LOC101116228	7.32	8.2	19.38	16.63				gene9253	LOC101117765	2.35	4.3	83.47	56.49
gene13265	IL24	0	0	0.43	1.34				gene7736	S1PR2	0.59	1.81	3.95	4.15				gene9257	HPSE	0.71	0.92	3.39	2.65
gene13267	PIGR	984.75	619.92	170.09	31.63				gene7738	LOC101112563	2.91	1.76	13.15	8.03				gene9261	AGPAT9	4.54	5.81	13.6	16.12
gene13270	YOD1	1.56	2.79	6.62	5.37				gene7739	ICAM-1	2.64	8.17	46.1	33.11				gene9288	LOC101112981	0.54	0.97	0.08	0.07
gene13303	RGS2	10.67	8.69	12.97	27.89				gene7740	ICAM4	0	0	1.07	2.38				gene9290	JAKMIP1	0.13	0.34	0.8	1.4
gene13305	RGS1	6.73	18.22	15.28	37.48				gene7741	ICAM5	0.04	0.08	0.79	0.6				gene9305	OTOP1	0.54	0.62	0.11	0.19
gene13318	ESRRG	112.93	86.48	49.56	9.43				gene7745	ICAM3	1.2	0.86	5.63	2.63				gene9311	CLNK	1.33	1.72	5.1	2.91
gene13346	MIA3	171.21	134.56	71.5	27.61				gene7750	S1PR5	0.27	0.12	1.33	0.81				gene9327	BST1	2.06	0.31	4.73	3.99
gene13350	FAM177B	60.37	49.61	15.11	0.65				gene7755	AP1M2	32.74	28.49	16.59	14.28				gene9330	PROM1	70.92	47.77	0.81	2.88
gene13376	EPHX1	49.02	35.86	22.31	12.69				gene7766	LOC443535	8.07	8.96	21.63	23.15				gene9350	SH3TC1	0.36	0.71	1.74	1.99
gene13393	ADCK3	32.51	21.94	10.04	4.99				gene7767	SPC24	6.79	5.72	24.16	13.17				gene9356	CPZ	5.66	3.8	1.56	0.9
gene13436	ATP1B1	730.86	456.48	197.45	88.15				gene7774	LOC101118442	0	0.15	1.37	0.58				gene9367	MFSD10	1.34	1.09	0.53	0.4
gene13444	SELP	5.44	9.11	14.73	42.53				gene7778	CCDC151	0.11	0.16	0.17	0.94				gene9369	SH3BP2	4.03	3.29	10.93	9.64
gene13445	SELL	1.02	1.17	0.66	5.26				gene7790	INSR	13.94	7.75	5.86	5.42				gene9377	C6H4orf48	0.09	0.64	1.24	5.4
gene13446	SELE	0.57	0.62	5.57	10.8				gene7803	RETN	0	0	1.62	5.33				gene9380	FGFR3	4.5	7.7	12.52	17.75
gene13448	C12H1orf112	1.55	1.29	2.57	3.59				gene7804	C5H19orf59	0	0.77	6.37	11.39				gene9388	IDUA	13.95	16.56	5.34	6.84
gene13456	FMO3	3.36	1.7	0.65	0.21				gene7808	LOC101102057	0.53	0.39	3.14	0.86				gene10006	KIAA0101	20.66	46.58	97.75	50.06
gene13463	MYOC	6.15	12.6	0.8	2.69				gene7813	SNAPC2	0.68	2.01	5.21	2.66				gene10025	TPM1	952.41	665.17	421.41	396.84
gene13470	FASLG	0	0.24	0.76	1.21				gene7818	CERS4	5.95	4.68	1	1.99				gene10054	CGNL1	22.29	17.34	7.55	10.24
gene13471	TNFSF18	0	0	1.27	2.11				gene7829	MYO1F	1.03	2.3	3.79	3.44				gene10066	LOC101122030	185.57	135.07	59.46	63.83
gene13495	FBXO2	3.11	1.82	1.06	0.34				gene7836	LOC101106588	0.11	0.04	1.15	0.98				gene10073	WDR72	1.56	1.18	0.1	0.36
gene13525	CA6	0.78	0.66	0	0				gene7838	EMR1	0.1	0.06	3.39	2.89				gene10082	MYO5C	15.69	11.24	0.75	0.86
gene13533	ERRFI1	2.94	5.66	6.91	12.97				gene7839	VAV1	1.63	2.72	7.19	6.34				gene10095	GLDN	1.56	2.29	5.93	7.63
gene13553	ACOT7	6.06	10.86	10.36	23.85				gene7840	SH2D3A	5.51	4.71	3.17	1.98				gene10098	TNFAIP8L3	6.17	10.11	19.42	17.1
gene13568	LOC101102407	2.58	3.26	0	0.47				gene7843	LOC101108131	17.86	32.07	82.54	27.59				gene10109	SLC27A2	9.66	6.29	0.05	0.17
gene13585	PEX10	0.78	1.47	0.19	0.33				gene7848	DENND1C	1.11	2.68	5.53	3.92				gene10110	ATP8B4	12.23	9.4	37.31	24.43
gene13615	MXRA8	3.59	12.73	1.56	2.46				gene7850	SLC25A23	3.23	2.03	0.47	0.75				gene10138	GATM	22.83	18.36	4.59	4.23
gene13634	ISG17	32.86	8.28	383.5	493.18				gene7855	ALKBH7	22.6	17.54	14.11	7.56				gene10143	SHF	30.31	26.6	7.53	13.25
gene13635	LOC101108934	2.65	2.62	10.99	9.71				gene7864	VMAC	1.86	1.21	0	0.39				gene10159	GCH1	6.81	6.79	18.31	15.96
gene13637	PLEKHN1	6.11	5.45	12.53	12.77				gene7882	UHRF1	6.05	7.97	18.83	22.73				gene10182	C7H14orf37	53.92	38.31	1.19	1.79
gene13640	SAMD11	1.94	1.53	0.47	0.63				gene7887	DPP9	3.65	3.67	7.94	11.76				gene10220	HIF1A	37.7	40.28	98.22	80.37
gene13644	FBLIM1	20.58	25.28	40.61	60.65				gene7890	TNFAIP8L1	9.25	11.81	27.13	23.51				gene10260	PLEKHH1	1.72	1.32	0.17	0.28
gene13646	SLC25A34	4.04	1.01	0.45	0.36				gene7891	SEMA6B	0.73	0.99	2.15	3.06				gene10266	RDH12	2.39	4.76	10.16	7.71
gene13657	TMEM51	38.21	42.65	92.8	97.08				gene7893	PLIN5	2.64	1.01	0	0.3				gene10281	PLEKHD1	7.07	5.38	0.13	0.86
gene13661	PDPN	12.44	15.68	30.2	115.98				gene7894	PLIN4	0.68	0.06	0.03	0.03				gene10298	ADAM20	0.35	0.88	0.04	0.16
gene13690	CENPL	3.08	6.34	7.77	12.42				gene7914	DAPK3	14.33	10.95	34.14	32.44				gene10316	HEATR4	0.52	1.04	0.14	0.46
gene13715	SEC16B	2.85	2.29	0.55	0.29				gene7915	NMRK2	62.2	39.38	0.73	0.83				gene10320	LOC101104669	0.11	0	0	0.03
gene13720	ANGPTL1	7.6	30.33	7.01	8.79				gene7916	ATCAY	0	0	0.54	0.5				gene10321	LOC101104914	2.62	2.45	0	0.86
gene13725	SOAT1	35.62	32.48	13.84	8.66				gene7922	ZO3	21.35	14.03	5.85	8.49				gene10342	LTBP2	6.59	6.61	2.93	3.46
gene13730	TOR1AIP2	6.58	9.66	22.91	27.21				gene7928	MFSD12	1.17	1.74	7.2	4.86				gene10348	RPS6KL1	0.73	1.04	3.05	3.52
gene13734	QSOX1	254.47	187.3	101.09	31.03				gene7933	LOC101118017	0	0.32	2.41	2.81				gene10359	BATF	3.57	5.89	32.18	39.76
gene13741	IER5	8.05	10.79	23.56	34.37				gene7941	TLE2	5.53	4.87	1.62	2.15				gene10360	FLVCR2	1.9	1.23	3.82	4.79
gene13752	RGS16	4.91	2.64	8.67	35.59				gene7953	LMNB2	7.54	8.53	19.36	21.04				gene10366	TGFB3	3.42	4.22	9.76	10.52
gene13759	LAMC2	7.63	5.66	13.14	27.25				gene7966	LOC101122026	2.81	3.09	1.5	0.78				gene10370	VASH1	3.02	3.15	5.47	12.39
gene13762	NCF2	1.4	1.95	2.46	7.25				gene7975	IRF1	12.67	18.78	129.57	81.17				gene10402	STON2	2.81	3.51	6.15	7.58
gene13772	EDEM3	32.35	21.39	14.76	6.63				gene7976	SLC22A5	18.24	15.38	6.82	6.96				gene10404	SEL1L	18.79	12.68	4.32	9.77
gene13790	LOC101111211	0	0	0.91	0.54				gene7977	SLC22A4	2.26	2.13	0.71	0.95				gene10411	GPR65	0.71	1.37	7.9	5.07
gene13791	PTGS2	1.31	2.88	10.9	25.71				gene7979	PDLIM4	6.3	4.04	1.9	1.73				gene10434	LOC101120668	328.89	466.48	1187.19	817.74
gene13792	PLA2G4A	3.61	7.6	10.8	18.86				gene7992	KIAA1024L	2.31	0.53	0	0.34				gene10435	B2M	2071.98	3293.51	6368.43	6706.54
gene13813	FAM71A	0	0	0.77	0.92				gene7993	ADAMTS19	3.43	2.11	0.37	0.28				gene10436	TRIM69	0.34	0.07	2.61	1.11
gene13814	ATF3	24.19	12.2	80.1	54.33				gene7996	SLC27A6	13.19	19.74	4.92	8.47				gene10437	C7H15orf43	0.15	0	1.26	1.52
gene13820	DTL	1.93	1.31	4.64	5.02				gene7997	FBN2	0.51	0.56	1.13	1.31				gene9407	DCP2	7.97	11.28	23.02	20.81
gene13867	CAMSAP2	9.7	10.71	17.42	22.05				gene7998	SLC12A2	126.87	77.02	22.89	22.66				gene9416	NREP	59.06	52.92	226.83	247.87
gene13868	C12H1orf106	3.98	3.74	7.38	11.19				gene7999	CTXN3	21.01	16.78	0.44	3.58				gene9418	KCNN2	1.13	0.87	0.43	0.27
gene13883	LGR6	0.08	0.23	0.95	0.59				gene8000	PRRC1	39.1	32.1	19.46	16.54				gene9429	CDO1	188.95	139.76	20.51	13.54
gene13892	LMOD1	15.44	11.22	5.72	5.66				gene8005	LOC100037680	22.84	34.7	93.34	71.64				gene9432	LOC101102734	1.21	5.99	1.75	1.71
gene13902	PLCB4	36.86	30.24	11.49	3.83				gene8037	TNFAIP8	37.3	31.7	90	90.97				gene9433	ARL14EPL	6.23	16.21	4.02	4.73
gene13928	FLRT3	1.54	4.18	5.64	14.43				gene8053	GPRIN1	0.4	0.18	0	0.09				gene9455	IQGAP2	65.07	50.65	24.46	23.18
gene13939	IL15RA	5.35	4.97	23.01	30.9				gene8058	HK3	0.75	1.7	4.68	5.14				gene9468	PDE8B	5.12	3.25	0.44	0.91
gene13942	PFKFB3	5.11	4.48	8.87	14.72				gene8069	MXD3	1.83	3.13	5.13	9.22				gene9485	CMYA5	11.42	5.34	3	1.83
gene13953	GATA3	2.29	4	0.91	1.42				gene8105	BTNL9	2.85	1.79	0.13	0.42				gene9487	THBS4	10.88	51.55	9.83	17.38
gene13959	ECHDC3	13.5	5.5	4.78	1.6				gene8119	TRIM7	7.86	5.23	2.26	4.11				gene9490	GNPNAT1	72.54	56.27	29.07	28.77
gene14021	THNSL1	1.8	1.94	0.9	0.45				gene8133	NLRP3	1.47	0.68	4.57	5.24				gene9496	TXNDC16	0.97	1.81	8.91	2.56
gene14038	CDNF	2.75	2.52	0.93	0.4				gene8232	FSTL3	0.37	0.91	3.73	4.23				gene9508	CILP	1.4	5.59	1.59	1.26
gene14040	SUV39H2	3	5.24	7.05	10				gene8235	C5H19orf21	0.45	0.19	1.35	1.13				gene9511	IGDCC4	1.92	0.81	0.2	0.45
gene14051	PTER	3.74	2.88	0.91	0.86				gene8245	ARID3A	1.6	1.62	5.04	5.4				gene9526	LCTL	0	0	0.37	0.16
gene14063	SLC39A12	0	0	0.36	0.49				gene8249	CNN2	11.54	10.5	35.28	25.54				gene9538	LOC101112986	0	0	0.01	0.02
gene14073	LOC101116334	0.49	0	2.28	0				gene8254	SBNO2	2.47	2.96	6.25	7.68				gene9543	ITGA11	1.1	2.27	3.56	6.46
gene14076	MAP3K8	3.75	2	4.43	10.23				gene8263	NDUFS7	28.87	22.15	12.35	9.35				gene9544	CORO2B	5.54	5.92	2.72	3.12
gene14085	MKX	10.12	4.75	3.96	0.96				gene8266	LOC101114955	11.25	12.89	6.04	5.13				gene9548	NOX5	1.2	0.56	3.76	5.46
gene14104	DZANK1	3.93	3.47	1.37	1.07				gene8272	REEP6	5.4	6.54	0.77	1.75				gene9583	CD276	5.1	10.35	16.35	19.84
gene14119	XRN2	44.78	45.38	82.6	115.18				gene8278	LOC101116477	2.67	1.9	4.26	6.08				gene9608	REC8	0.8	0.45	2.63	2.3
gene14125	THBD	9.67	14.38	31.54	52.41				gene8289	SOWAHA	1.84	0.53	0.14	0				gene9609	IRF9	14.18	15.91	39.92	45.41
gene14143	ACSS2	28.19	21.83	12.57	9.7				gene8290	SHROOM1	1.12	1.51	0.59	0.5				gene9611	PSME2	82.99	73.68	225.43	161.61
gene14147	PYGB	50.04	43.45	21.97	15.33				gene8297	FSTL4	2.94	1.59	0.85	0.97				gene9613	PSME1	216.84	228.98	532.29	454.32
gene14171	LOC101108849	2.55	1.14	0.33	0.46				gene8313	TXNDC15	22.7	20.56	10.2	10.67				gene9616	PCK2	42.07	26.51	3.66	5.2
gene14175	LOC101109633	5.85	3.86	1.52	0.99				gene8314	PCBD2	92.73	89.28	43.94	50.48				gene9630	MYH6	19.64	6.83	1.82	0.98
gene14183	KLF6	7.38	9.13	14.33	28.26				gene8324	TGFBI	14.64	34.22	61.9	52.27				gene9639	LAT2	2.24	1.06	0.87	0.12
gene14189	GTPBP4	80.15	62.61	110	173.43				gene8330	MYOT	82.62	69.13	0.29	2.88				gene9653	REM2	0.2	0.44	0.63	1.77
gene14233	SIGLEC1	0.02	0	0.15	0.11				gene8335	NME5	0.66	1.69	0.34	0				gene9655	MMP14	9.68	20.78	30.31	58.97
gene14234	ADAM33	1.74	4.86	0.97	1.29				gene8337	KIF20A	4.19	7.02	19.1	10.01				gene9727	RNASE13	3.34	2.12	1.34	0.52
gene14243	LOC101122805	12.91	8.21	3.6	5.12				gene8341	CDC25C	1.08	0.77	4.56	2.45				gene9728	TPPP2	3.21	3.12	0	1.08
gene14259	NOP56	96.28	114.27	158.72	255.01				gene8346	EGR1	1.02	2.68	17.36	29.14				gene9729	NDRG2	383.31	302.78	56.72	60.83
gene14268	LOC101114799	0	0	0.02	0.03				gene8357	MZB1	0.73	1.43	8.18	8.49				gene9742	RNASE4	753.7	1068.13	201.3	260.4
gene14291	TNFRSF6B	1.7	1.07	6.45	17.31				gene8358	PROB1	0.63	0.62	0.13	0.2				gene9763	RNASE12	3.11	6.78	0	0
gene14297	PTK6	0.9	1.94	3.3	3.58				gene8359	SPATA24	35.33	36.16	18.53	13.79				gene9773	CCNB1IP1	0	0	0.64	0.67
gene14300	EEF1A2	130.48	86.97	57.85	28.59				gene8365	CXXC5	14.76	14.42	5.79	3.77				gene9860	RYR3	1.58	0.97	0.56	0.58
gene14307	SLC17A9	21	12.51	6.36	1.73				gene8367	NRG2	11.3	9.08	1.74	4.77				gene9867	ACTC1	131.11	32.59	18.22	10.36
gene14315	SLCO4A1	0.72	0.7	3.7	4.98				gene8370	IGIP	44.07	59	16.54	21.4				gene9873	MEIS2	161.98	129.3	66.11	79.9
gene14334	PPP1R3D	0.23	0.54	1.7	1.72				gene8373	HBEGF	8.14	10.74	41.98	52.9				gene9890	PLCB2	0.91	1.18	1.82	3.75
gene14342	LOC101115640	1444.04	1010.02	773.27	274.67				gene8380	CD14	1.73	1.53	5.9	4.48				gene9898	CASC5	1.06	1.11	2.18	2.77
gene14343	LOC101102167	3.76	2.24	2.25	0.15				gene8426	PCDHGA10	0.75	0.81	0.26	0.2				gene9911	CHAC1	8.37	2.24	0.98	1.94
gene14344	LOC101102411	124.37	96.36	66.97	3.01				gene8438	ARAP3	4.33	4.35	9.81	9.74				gene9930	PLA2G4B	1.93	2.18	5.73	3.76
gene14354	ZBP1	2.92	2.35	14.84	24.24				gene8442	PCDH12	0.53	0.88	3.44	3.51				gene9933	PLA2G4E	1.5	0.97	2.13	4.7
gene14357	RBM38	5.55	2.72	0.41	0.87				gene8446	SPRY4	0.48	0.3	2.95	9.45				gene9934	PLA2G4D	0.46	0.33	1.66	4.03
gene14374	SDCBP2	5.48	6.22	16.11	13.52				gene8447	FGF1	20.37	16.53	3.67	4.18				gene9935	PLA2G4F	1.49	1.49	3.41	5.51
gene14375	SNPH	1.45	1.86	0.42	0.01				gene8460	PLAC8L1	3.83	3.39	0.79	1.99				gene9937	TMEM87A	139.58	98.21	51.46	48.09
gene14380	RSPO4	0.31	1.94	0	0				gene8469	DPYSL3	48.12	40.99	25.24	19.52				gene9981	CDKL1	13.22	11.3	0.97	4.24
gene14401	LOC101110860	7.21	3.39	2.38	0.8				gene8474	SCGB3A2	3.66	3.61	0	0				gene9983	ATL1	1.66	1.8	0.38	0.83
gene14407	REM1	4.58	3.73	1.68	1				gene8478	LOC101108654	26694.3	16431.6	444.41	161.92				gene9992	GNG2	113.07	119.21	299.39	266.5
gene14408	HM13	93.7	65.49	37.05	34.68				gene8508	CSF1R	4.17	5.83	10.92	12.19				gene9994	NID2	5.9	7.4	29.03	19.52
gene14409	ID1	34.41	58.2	93.78	151.19				gene8509	PDGFRB	3.15	3.77	9.15	11.62				gene9999	PLEKHO2	2.83	4.85	11.33	16.06
gene14413	MYLK2	3.73	1.12	0.75	0.55				gene8511	SLC6A7	0.11	0.11	0.17	1.18				gene10438	MB21D1	1.85	2.9	8.86	8.22
gene14414	FOXS1	1.72	2.21	4.64	6.02				gene8512	CAMK2	1.83	1.99	0.44	0.33				gene10446	LOC101118281	0.02	0.03	0.08	0.12
gene14421	HCK	0.58	2	2.29	5.15				gene8513	ARSI	0.17	0.22	1.55	1.63				gene10447	COL12A1	3.02	3.01	13.96	28.12
gene14433	SUN5	5.34	3.43	1.11	0.1				gene8519	MYOZ3	7.2	7.15	0.15	0.13				gene10478	PGM3	30.9	21.88	9.38	9.52
gene14434	BPIFB2	1695.82	1191.45	449.33	16.97				gene8524	LOC101104146	2.5	0.87	0.37	0.17				gene10482	PRSS35	0.25	0.08	7.28	13.49
gene14439	LOC101114459	1.18	0.38	0	0				gene8535	SPARC	87.89	204.02	434.02	353.35				gene10486	KIAA0408	1.43	1.19	0.79	0.46
gene14444	LOC101115727	0.03	0.02	0.08	0.16				gene8559	TIMD4	0.8	3.68	6.28	9.6				gene10501	TPD52L1	187.47	124.83	18.41	17.03
gene14445	LOC101115983	2018.34	2084.76	242.39	13.88				gene8562	HAVCR2	1.1	0.12	4.45	4.41				gene10507	TRDN	405.26	174.28	172.21	57.68
gene14446	LOC101107619	1123.69	8479.74	263.6	32.35				gene8565	ITK	0.67	1.03	2.48	2.57				gene10510	FABP7	0.78	4.04	39.81	34.41
gene14447	LOC101116248	1.95	1.87	0.29	0.07				gene8567	NIPAL4	0.68	0.5	1.94	5.55				gene10517	GJA1	38.24	79.56	202.39	142.85
gene14448	LOC101116500	1119.05	744.64	302.24	17.01				gene8568	ADAM19	1.69	1.93	7.24	7.97				gene10529	SLC35F1	9.31	7.93	5.23	4.18
gene14450	BPIFA1	8.34	0.92	0	0.88				gene8590	ATP10B	0.52	0.25	0.54	1.78				gene10538	GPRC6A	0.38	0.33	0	0.04
gene14456	SNTA1	8.12	5.45	2.39	1.27				gene8601	CCNG1	241.58	199.75	76.94	63.63				gene10553	FRK	8.3	4.92	0.07	0.66
gene14483	LOC101114126	66.03	48.38	20.45	6.19				gene8603	RHAMM	7.16	11.97	30.18	19.4				gene10572	SLC16A10	4.79	2.23	1.04	0.83
gene14490	EIF6	22.07	32.19	53.78	86.49				gene8607	LOC101117162	1.06	0.64	0	0				gene10578	DDO	5.83	2.13	2.16	0
gene14493	GDF5	0.63	0.07	0	0				gene8608	TENM2	5.45	5.88	14.93	16.28				gene10591	CD164	543.02	500.53	309.39	232.85
gene14512	EPB41L1	13.28	10.59	6.47	3.37				gene8609	WWC1	62.27	47.47	22.03	29.36				gene10616	LOC101109453	0.06	0.05	0	0
gene14515	LOC101121534	39.04	35.88	14.47	14.95				gene8619	CKMT2	106.21	50.34	0.18	0.16				gene10628	POPDC3	10.99	6.69	0.48	0
gene14522	C13H20orf118	3.29	2.11	0.81	0				gene8624	LOC101122692	2.3	4.15	11.23	5.9				gene10629	BVES	0.95	1.3	0	0
gene14538	TGM2	6.37	6.34	5.89	19.11				gene8631	VCAN	1.55	2.93	12.51	12.3				gene10670	EPHA7	15.14	11.14	1.52	2.85
gene14553	TOP1	291.13	287.57	496.42	680.55				gene8632	HAPLN1	0.29	0.85	1.41	3.67				gene10680	ANKRD6	8.72	4.69	1.21	0.81
gene14566	MYBL2	6.12	10.48	14.28	21.12				gene8680	SPATA9	6.81	7	1.27	4.85				gene10683	RRAGD	14.86	7.07	2.1	1.42
gene14581	WISP2	1.44	4.56	0	0.33				gene8690	ERAP1	5.08	3.83	11.81	8.48				gene10685	GABRR2	1.2	0.82	0.43	0.13
gene14593	SLPI	0	0	0	9.66				gene8707	SLCO4C1	3.28	1.7	1.38	0.49				gene10688	SRSF12	2.74	0.33	0.23	0.72
gene14594	MATN4	0.46	0.11	0	0				gene8719	NUDT12	16.56	15.57	7.87	6.57				gene10691	CNR1	1.38	0.5	0.07	0
gene14596	SDC4	101.37	91.37	140.76	241.66				gene8743	2017-03-01	18.18	19.18	136.82	66.74				gene10697	SLC35A1	120.82	87.18	48.47	34.24
gene14615	LOC101113516	0.33	0	1.33	8.48				gene8751	CCNA2	7.72	14.12	43.33	27.53				gene10709	NT5E	48.78	34.55	11.2	13.45
gene14617	WFDC2	151.88	158.37	56.14	17.65				gene8757	QRFPR	0.32	0.16	1.32	0.91				gene10712	TBX18	0.35	0.17	1.83	1.08
gene14626	UBE2C	3.64	7.27	13.51	19.57				gene8758	TNIP3	0.52	0.22	7.68	2.9				gene10717	LOC101116409	0	0	2.9	0
gene14627	TNNC2	1116.59	624.99	231.77	116.35				gene8762	MAD2L1	9.56	17.59	33.9	25.47				gene10718	LOC101116661	0	0	31.97	0
gene14629	ACOT8	27.9	18.49	9.72	10.16				gene8767	MYOZ2	7.56	4.74	0	0.98				gene10719	THEMIS	2.15	4.18	11.63	9.64
gene14637	MMP9	0.31	0.14	0.69	1.81				gene8787	UGT8	15.39	8.17	1.52	1.68				gene10728	SAMD3	0.54	0.92	2.37	1.77
gene14640	CD40	0.25	2.26	3.39	4.9				gene8802	TIFA	5.56	4.33	18.64	10.62				gene10761	TAAR1	1.26	1	0	0
gene14647	SLC2A10	7.2	2.29	1.68	1.33				gene8813	CFI	12.49	8.37	6.3	2.2				gene10764	VNN2	19.12	23.83	6.18	10.16
gene14648	EYA2	32.52	22.7	13.69	4.73				gene8814	PLA2G12A	30.35	13.21	5.41	10.08				gene10770	SLC2A12	6.04	4.29	2.73	1.57
gene14652	SULF2	58.94	52.78	21.94	16				gene8815	CASP6	66.06	36.65	19	20.11				gene10789	SLC35D3	0	0	0.62	0.2
gene14659	ZNFX1	8.5	7.87	27.17	34.99				gene8820	AGXT2L1	4.98	3.66	0.22	0.26				gene10796	TNFAIP3	0.77	1.37	4.11	5
gene14663	B4GALT5	6.71	5.72	12.87	15.32				gene8826	SGMS2	5.66	5.61	2.5	2.38				gene10799	KIAA1244	6.45	3.16	1.04	1.46
gene14687	BCAS1	67.2	34.51	20.95	7.71				gene8835	GSTCD	151.85	144.89	286.55	5879.5				gene10807	TXLNB	11.01	9.57	2.58	1.84
gene14688	CYP24	3.96	3.2	8.32	17.5				gene8837	ARHGEF38	13.32	9.15	0.48	0.79				gene10827	STX11	10.9	10.7	28.97	24.13
gene14714	PDPR	2.45	1.76	0.54	0.61				gene8840	CXXC4	12.59	10.38	3.05	4.69				gene10848	ZC3H12D	0.74	0.87	2.15	2.29
gene14718	MLKL	2.57	4.51	10.1	17.42				gene8843	CENPE	7.28	10.81	28.65	20.42				gene10857	ULBP3	2.02	1.22	4.25	4.79
gene14719	FA2H	3.46	1.73	3.86	7.52				gene8847	SLC9B1	23.87	12.97	5.94	7.41				gene10867	ESR1	5.12	4.77	2.4	2.42
gene14733	CHST6	0	0.07	0.38	0.73				gene8853	SLC39A8	108.47	65.8	14.39	10.06				gene10888	TIAM2	0.62	0.66	1.73	1.77
gene14757	GCSH	11.9	4.99	3.57	2.01				gene8857	EMCN	63.05	52.63	130.56	121.81				gene10904	LOC101109023	7.03	3.59	0.35	0.08
gene14771	OSGIN1	2.84	4.13	9.31	7.71				gene8858	DDIT4L	3.43	2.41	0	1.01				gene10909	SYTL3	1.69	3.27	7.38	7.03
gene14772	NECAB2	0.4	0.38	2.08	2.41				gene8865	TRMT10A	6.03	5.84	18.66	17.62				gene10912	TAGAP	0.1	0.34	1.68	1.52
gene14780	KCNG4	0.89	0.13	0	0				gene8877	LOC101112980	14.6	9.11	25.55	26.73				gene10913	FNDC1	0.82	1.66	4.26	7.17
gene14781	WFDC1	20.54	13.08	29.11	38.02				gene8884	BMPR1B	10.75	5.8	2.9	2.46				gene10929	SLC22A3	14.99	11.14	2.02	3.03
gene14782	ATP2C2	6.06	4.42	3.19	1.05				gene8900	TIGD2	11.02	11.51	4.06	4.82				gene10932	AGPAT4	1.16	0.87	2.28	3.53
gene14784	COTL1	46.51	77.44	94.9	215.63				gene8906	HERC5	5.21	5.18	55.72	39.98				gene10951	CCR6	0.08	0.17	1.47	0.08
gene14844	TUBB3	1.13	2.61	3.01	5.93				gene8907	HERC6	6.92	2.4	79.29	48.25				gene10957	DACT2	0.6	1.12	2.73	2.79
gene14848	DBNDD1	2.79	2.31	0.44	0.23				gene8908	PPM1K	75.2	51.43	19.27	21.6				gene10959	THBS2	2.01	8.31	26.77	36.67
gene14854	MYLK3	2.91	1.89	0.59	0.62				gene8909	ABCG2	13.91	14.56	7.05	6.58				gene10988	COL9A1	1.14	0.46	0	0.03
gene14857	GPT2	44.43	27.89	12.26	9.73				gene8911	SPP1	412.55	220.96	93.09	54.16				gene10989	COL19A1	10.76	2.07	1.55	1.27
gene14869	N4BP1	8.29	8.11	15.05	20.22				gene8918	FAM184B	5.88	4.01	0.47	0.7				gene10992	BAI3	4.38	2.27	0.86	0.67
gene14895	IRX3	14.95	10.87	6.69	2.71				gene8931	GPR125	23.98	18.49	6.45	7.43				gene11016	LRRC24	1.1	1.19	0	0.51
gene14907	MT1A	1.11	2.16	2.84	20.16				gene8934	PPARGC1A	23.94	14.5	1.21	2.61				gene11018	RECQL4	0.54	1.02	2.13	2.07
gene14924	NLRC5	2.31	2.75	6.36	9.56				gene8942	PI4K2B	19.71	19.81	9.31	10.82				gene11047	PARP10	4.04	3.83	8.95	9.51
gene14929	PLLP	9.01	9.09	4.05	2.25				gene8947	SEL1L3	54.92	38.84	1.97	1.96				gene11050	NRBP2	1.67	2.46	5.43	4.59
gene14960	NDRG4	4.28	2.75	1.46	0.52				gene8956	STIM2	38.64	24	18.2	14.65				gene11058	TSTA3	35.61	20.64	12.21	11.35
gene14983	LOC101107723	0	0	1.89	0.15				gene8974	KIAA1239	0.65	0.19	0.08	0.07				gene11080	SLURP1	7.62	6.28	22.22	23.96
gene14992	CDH16	14.52	8.98	2.41	0.22				gene8975	C6H4orf19	2.68	2.18	0.22	0.1				gene11104	NDRG1	32.91	41.37	83.26	80.22
gene14993	RRAD	3.32	2.64	3.9	11.11				gene8986	TMEM156	0.99	1.93	7.31	5.21				gene11105	WISP1	0	0	1.55	3.39
gene15009	EXOC3L1	0	0.1	0.19	0.58				gene8995	C6H4orf34	324.61	298.66	109.3	62.21				gene11107	SLA	5.1	6.87	24.53	21.36
gene15017	KCTD19	0	0.07	0.23	0.81				gene9003	CHRNA9	3.33	2.1	0.15	0.2				gene11117	ADCY8	0.49	0.12	0.05	0.09
gene15019	TPPP3	53.54	125.69	205.12	149.28				gene9004	RBM47	7.66	5.28	1.87	2.34				gene11121	ASAP1	10.61	11.72	22.69	29.86
gene15021	HSD11K	36.66	21.44	7.45	1.27				gene9005	NSUN7	3	1.05	0.1	0.14				gene11156	FAM83A	0.08	0	2.92	1.69
gene15036	CENPT	0.98	2.22	2.32	5.2				gene9008	UCHL1	0.82	0.53	3.69	1.25				gene11164	LOC101110341	1.5	2.91	9.15	2.63
gene15044	PSMB10	24.4	26.7	47.38	82.88				gene9009	LIMCH1	33.35	29.32	9.89	9.78				gene11208	LOC101116323	0	0	2.34	1.17
gene15058	SMPD3	1	1.64	4.97	2.85				gene9017	GRXCR1	0.12	0.68	0.6	13.17				gene11219	CA8	6.69	3.02	1.84	0.36
gene15065	HAS3	4.12	4.12	13.29	37.86				gene9041	CNGA1	0.05	0.05	0.78	0.42				gene11225	LOC101118195	158.85	111.8	68.91	54.22
gene15067	CIRH1A	7.37	7.13	10.05	19.93				gene9050	OCIAD2	238.94	277.71	115.17	82.91				gene11249	TRIM55	7.35	6.42	2.41	1.42
gene15072	NIP7	8.85	8.69	23.39	37.49				gene9054	SGCB	6.78	6.17	4.44	1.56				gene11268	SULF1	6.01	11.22	33.13	30.34
gene15099	CHST4	89.38	52.34	42.02	12.32				gene9061	RASL11B	3.04	2.7	1.29	1.05				gene11280	MSC	0	3.29	4.51	7.11
gene15107	HYDIN	0.03	0.01	0.11	0.05				gene9071	LOC443087	16.37	23.96	44.88	56.28				gene11282	TRPA1	0.69	2.22	3.09	3.41
gene15109	PLEKHF1	2.28	3.53	0.16	0.48				gene9080	LOC101108048	0.1	0.24	0.81	0.83				gene11283	KCNB2	8.26	6.99	2.32	3.22
gene15110	C14H19orf12	5.28	3.68	0.25	1.84				gene9081	CEP135	3.71	2.61	7.2	6.74				gene11298	JPH1	11.98	7.08	2.06	1.57
gene15111	CCNE1	1.28	1.35	2.8	3.8				gene9082	LOC101108572	3.07	2.9	0.1	0.29				gene11300	PI15	3.06	3.14	12.69	2.93
gene15128	C14H19orf40	44.43	46.45	21.44	16.44				gene9085	PAICS	0.62	1.86	3.45	4.26				gene11304	HNF4G	2.78	1.5	0	0
gene15129	RHPN2	15.87	6.76	5.44	2.08				gene9109	EPHA5	2.89	2.17	0.14	0.92				gene11330	FABP9	0	0	10.9	1.16
gene15134	LRP3	1.28	0.7	0.25	0.07				gene9140	LOC101119393	9.03	0.89	0	0				gene11335	COLEC10	0	0.24	0.25	2.23
gene15172	HPN	5.89	2.68	0.99	1.41				gene9142	UGT2A1	26.83	22.56	0.29	0.18				gene11336	LOC100037695	0.43	0.42	1.84	1.69
gene15174	LGI4	1.43	2.2	0.69	0.49				gene9143	SULT1B1	0.93	0.45	2.89	4.61				gene11384	CTHRC1	3.95	4.13	17.09	29.56
gene15175	FXYD1	18.05	18.86	8.73	4.28				gene9144	SULT1E1	8.35	1.24	0	0				gene11397	NCALD	335.96	215.95	133.63	124.35
gene15183	MAG	0.24	1.1	0.06	0.06				gene9146	CSN2	31.2	29.19	6.09	5.7				gene11410	RGS22	1.22	0.89	0.55	0.36
gene15233	LOC101121285	11.81	6.16	1.35	1.39				gene9149	CSN3	178.2	254.37	17.41	15.54				gene11428	LAPTM4B	24.26	25.9	7.21	11.12
gene15270	WDR87	0.63	0.65	0.32	0.12				gene9150	CABS1	1.22	0	0.09	0				gene11438	LOC101108663	652.33	630.6	339.39	332.48
gene15286	RYR1	7.04	3.93	2.48	1.17				gene9161	SLC4A4	17.56	9.65	3.55	3.15				gene11457	CDH17	1.64	0.61	0.13	0.07
gene15298	NFKBIB	12.68	12.31	22.65	30.68				gene9163	GC	0.65	0.35	0	0				gene11486	CNBD1	0.49	0.24	1.32	1.27
gene15320	ZFP36	5.39	11.81	26.16	44.58				gene9165	ADAMTS3	0.69	0.58	2.13	1.68				gene11497	CA3	9.21	4.43	1.48	1.88
gene15333	FCGBP	19.37	10.06	9.65	0.98				gene9174	RASSF6	11.88	11.54	2.26	3.77				gene11505	RALYL	0.45	0	2.64	1.01
gene15345	SERTAD1	9.05	22.93	50.53	46.85				gene9175	IL8	0.68	1.97	89.01	39.94				gene11510	CHMP4C	74.85	70.23	23.89	29.26
gene15350	LTBP4	5.17	20.97	1.54	2.68				gene9176	LOC101103238	9.56	7.87	154.1	113.99				gene11514	ENPP2	8.77	11.92	31.27	24
gene15353	ITPKC	7.02	9.86	15.88	26.13				gene9180	CXCL1	3.1	0	16.23	5.47				gene11521	SNTB1	20.92	19.9	7.47	10.23
gene15360	LOC101121539	0.54	0.95	0.03	0.15				gene9181	LOC101104661	42.41	49.35	402.13	343.09				gene11527	PCDH20	6.07	7.28	1.03	0.72
gene15362	CYP2A6	34.58	21.55	2.55	0.45				gene9182	LOC101103477	4.62	4.73	101.69	86.35				gene11560	EPSTI1	65.58	41.18	481.04	309.64
gene15368	LOC101122718	56.59	30.73	175.05	304.61				gene9183	MTHFD2L	11.98	10.7	5.85	5.62				gene11582	LCP1	19.59	25.97	89.47	107.26
gene15393	DEDD2	12.85	9.95	27.11	21.93				gene9184	EPGN	0.05	0	1.59	2.56				gene11588	5HT2A	0.88	0.07	1.65	2.29
gene15396	GRIK5	6.43	5.69	10.27	15.28				gene9185	EREG	8.22	3.54	24.21	42.13				gene11596	CYSLTR2	14.15	23.71	92.47	81.69
gene15397	ATP1A3	0.07	0	0.47	1.37				gene9186	AREG	9.85	13.76	156.98	126.85				gene11637	FOXO1	4.85	3.3	8.27	9.73
gene15409	CD177	4.67	0.9	0.24	1.58				gene9200	CXCL9	234.2	174.55	905.39	501.36				gene11649	POSTN	66.87	120.77	380.65	607.01
gene15416	LYPD3	26.87	52.81	82.71	117.24				gene9201	ART3	0.07	0.04	0.02	0.02				gene11654	SERTM1	0.74	0.05	4.36	2.21
gene15419	ZNF575	3.59	1.72	1.06	0.24				gene9202	CXCL10	63.23	36.49	800.61	415.79				gene11655	CCNA1	0.08	0.08	1.43	0.58
gene15429	PLAUR	7.76	10.04	44.92	81.54				gene9203	CXCL11	1.54	1.24	39.09	14.11				gene11659	DCLK1	14.99	10.34	28.36	31.2
gene15433	KCNN4	48.13	26.84	12.57	4.93				gene9207	FAM47E	2.44	1.85	0.09	0.25				gene11660	NBEA	13.16	8.3	4.97	5.27
gene15444	LOC101110261	6.26	4.03	1.75	0.73				gene9209	STBD1	18.58	10.46	1.86	2.45				gene11664	LOC101109459	0.11	0.09	0.06	0.05
gene15451	BCL3	5.86	6.39	14.61	27				gene9210	CCDC158	8.34	6.53	0.5	0.17				gene11679	FRY	8.56	4.13	2.54	2.39
gene15462	RELB	4.71	3.98	7.2	15.78				gene9211	SHROOM3	17.36	11.57	4.95	6.61				gene11688	FLAP	1.77	2.07	8.52	3.99
gene15464	ZNF296	1.66	3.14	6.29	8.63				gene9214	SOWAHB	1.71	1.81	0.21	0.52				gene11713	RASL11A	0.13	1.26	3.72	3.03
gene15474	LOC101115564	0.83	0.95	3.34	3.18				gene9216	CCNI	109.13	94.29	46.61	33.4				gene11722	SHISA2	1.36	3.2	8.14	3.36
gene15476	CKM	1167.24	567.53	182.67	107.2				gene9235	BMP3	0.14	1.31	0.07	0				gene11723	ATP8A2	2.94	2.42	0.15	0.33
gene15480	CD3EAP	46.51	39.41	91.55	128.96				gene9253	LOC101117765	2.35	4.3	105.71	80.29				gene11727	LOC101116326	1.3	2.01	0.32	0.46
gene15482	FOSB	0.59	7.44	15.11	14.73				gene9257	HPSE	0.71	0.92	2.53	2.6				gene11729	TNFRSF19	25.69	18.28	8.7	9.02
gene15488	GPR4	0.1	0.56	2.2	0.52				gene9261	AGPAT9	4.54	5.81	16.05	9.67				gene11731	SGCG	3.66	1.76	1.21	0.79
gene15506	LOC101120688	0.59	1.04	5.21	4.42				gene9283	DMP1	0	0.13	0.56	0.45				gene11733	FGF9	7.42	4.01	2.2	0.74
gene15510	CCDC8	18.18	14.39	6.09	2.73				gene9286	PPP2R2C	0.38	1.35	3.27	1.75				gene11749	GJB2	53.46	79.58	280.55	261.79
gene15549	LOC101104423	0	0	0.41	1.12				gene9287	WFS1	4.93	2.92	1.58	1.6				gene11796	KCTD12	1.84	2.68	5.97	7.7
gene15556	EMP3	13.87	21.08	27.51	86.29				gene9288	LOC101112981	0.54	0.97	0.16	0				gene11797	IRG1	0.27	0.18	4.88	3.63
gene15562	KCNJ14	0.47	1.6	4.06	3.51				gene9313	HS3ST1	4.29	5.15	10.13	11.87				gene11802	SLAIN1	12.03	6.82	2.03	2.58
gene15565	SULT2B1	62	72.22	163.94	140.24				gene9327	BST1	2.06	0.31	7.08	2.85				gene11819	LOC101104763	1.36	1.64	0.22	0.04
gene15573	LOC101123063	7.8	4.11	2.98	1.11				gene9329	FGFBP1	34.4	48.2	209.35	213.02				gene11841	LOC101107801	0.05	0	0.73	0
gene15579	BCAT2	21.63	16.12	7.1	5.65				gene9330	PROM1	70.92	47.77	1.74	2.27				gene11855	DNAJC3	138.22	95.73	41.39	33.82
gene15582	PPP1R15A	12.04	12.62	25.88	27.42				gene9350	SH3TC1	0.36	0.71	1.5	1.5				gene11860	RAP2A	1.67	2.6	6.21	8.95
gene15591	NTF4	1.46	1.62	0.03	0.21				gene9356	CPZ	5.66	3.8	0.99	0				gene11868	GPR18	0.1	0.2	1.78	1.01
gene15596	HRC	34.97	23.89	13.1	5.51				gene9369	SH3BP2	4.03	3.29	16.73	18.47				gene11869	LOC101111463	2.39	2.94	6.55	6
gene15599	SLC6A16	0.68	0	1.38	0.96				gene9379	WHSC1	5.37	6.51	11.75	14.18				gene11883	FGF14	20.01	5.04	1.4	1.84
gene15623	ADM5	0.27	0.75	1.54	4.66				gene9380	FGFR3	4.5	7.7	14.05	19.67				gene11892	LOC101114712	6.51	4.38	2.55	0.64
gene15636	ATF5	405.81	221.37	117.97	67.59				gene9388	IDUA	13.95	16.56	5.33	2				gene11895	EFNB2	8.61	7.59	14.56	21.67
gene15641	LOC101115729	0.04	0.19	0.04	0				gene9396	LOC101107705	0.52	0.95	1.06	2.46				gene11901	TNFSF13B	2.68	2.3	28.38	12.64
gene15649	MYBPC2	7.51	2.85	1.17	2.17				gene10000	PIF1	0.33	0	0.54	0.86				gene11904	COL4A1	16.29	24.35	83.47	99.77
gene15662	LOC101119845	1.56	1.31	3.23	4.71				gene10006	KIAA0101	20.66	46.58	79.88	80.49				gene11905	COL4A2	8.95	12.3	29.29	43.44
gene15663	KLK1	58.43	43.02	5.54	1.68				gene10021	RAB8B	30.26	32.55	68.71	71.11				gene11918	F10	3.18	0.95	0	0.37
gene15669	KLK8	2.25	2.07	5.51	5.46				gene10025	TPM1	952.41	665.17	330.67	251.51				gene11923	ADPRHL1	4.44	3.39	1.66	1.02
gene15673	KLK12	15.37	29.09	61.87	64.73				gene10027	TLN2	5.99	5.52	1.57	2.7				gene11931	RASA3	8.56	7.8	20.99	28.78
gene15693	LOC101102085	0.28	0.3	0.97	2.99				gene10032	VPS13C	6.92	4.63	3.56	2.55				gene11937	LOC101117429	58.03	54.2	4.73	4.61
gene15694	LOC101102332	0.5	0.28	0.83	1.25				gene10042	GCNT3	3.59	1.48	0.65	1.11				gene11950	TOM1L1	48.84	39.46	13.53	13.38
gene15718	LOC101107129	0.14	0.11	0.06	0.03				gene10045	CCNB2	4.19	7.85	15.14	13.99				gene11967	TRIM25	7.14	5.82	14.65	21.43
gene15734	LOC101110787	1.56	0.93	0.47	0				gene10051	AQP9	0.58	0	2.1	1.43				gene11994	MKS1	20.41	7.65	4.19	3.79
gene15767	VSTM1	0	0.24	1.51	1.61				gene10054	CGNL1	22.29	17.34	9.78	11.06				gene11995	LPO	777.7	333.17	0.75	4.66
gene15783	LOC101120012	15.4	8.88	5.06	3.62				gene10066	LOC101122030	185.57	135.07	59.21	42.66				gene12018	VMP1	26.78	22.83	64.69	54.6
gene15785	UBE2S	23.85	36.53	63.02	67.26				gene10068	RAB27A	59.14	67.17	32.68	33.36				gene12034	TBX2	2.91	4.23	8.91	10.34
gene15798	TNNI3	32.41	20.04	8.61	5.12				gene10073	WDR72	1.56	1.18	0.1	0.32				gene12064	CCL4	0.37	0	17.29	13.62
gene15799	TNNT1	346.69	201.82	121.46	77.27				gene10082	MYO5C	15.69	11.24	1.05	1.13				gene12065	LOC101114535	0	0	3.49	3.95
gene15806	LOC101123578	0.01	0.05	0.07	0.25				gene10109	SLC27A2	9.66	6.29	0.15	0.04				gene12068	LOC100101238	7.47	8.21	105.07	102.24
gene15822	LOC101104777	0	0	0.01	0.02				gene10110	ATP8B4	12.23	9.4	30.18	33.69				gene12072	CCL5	3.43	11.71	31.39	64.79
gene15912	ZNF135	1.75	2.45	4.98	7.38				gene10112	FAM227B	1.81	1.97	0.79	0.86				gene12082	SLFN13	0.95	0.19	3.6	1.62
gene15916	A1BG	1.1	0	0	0				gene10136	C7H15orf48	13.12	38.6	74.39	44.62				gene12083	SLFN12L	4.14	2.59	17.61	8.23
gene15922	SLC27A5	0.94	1.65	0.32	0.27				gene10138	GATM	22.83	18.36	3.12	2.92				gene12084	UNC45B	5.29	4.28	1.56	1.08
gene15965	LOC101117272	36.61	32.74	62.84	100.72				gene10143	SHF	30.31	26.6	7.92	7.09				gene12093	LOC101114373	0.02	0.02	0.01	0.01
gene15974	MMP13	0.43	0.34	0.5	2.5				gene10159	GCH1	6.81	6.79	20.78	19.45				gene12095	CCL8	1.38	3.36	83.86	39.62
gene15975	MMP12	21.95	29.99	6.14	3.9				gene10160	WDHD1	5.53	7.68	18.44	14.91				gene12097	CCL2	5.92	17.63	244.12	76.61
gene15976	MMP3	0.29	0.49	3.98	28.54				gene10165	DLGAP5	6.34	10.24	21.21	14.82				gene12102	TMEM98	14.61	15.14	0.31	1.5
gene15977	MMP1	1.06	0.08	1.18	21.07				gene10182	C7H14orf37	53.92	38.31	2.1	1.51				gene12105	CDK5R1	0.69	1.23	1.88	3.81
gene15979	MMP27	1.51	5.06	0.55	0.66				gene10191	DACT1	0.68	2.33	0.35	0.5				gene12112	ADAP2	6.06	7.78	14.59	19.83
gene16017	ENDOD1	40.86	67.43	92.4	128.67				gene10197	CCDC175	0.97	0.26	0.27	0.13				gene12122	RAB11FIP4	4.63	6.19	1.17	3.97
gene16031	SLN	328.74	163.59	52.88	17.57				gene10202	DHRS7	36.69	46.58	24.92	19.4				gene12124	EVI2A	4.14	6.34	24.78	19.5
gene16060	FDXACB1	0.66	1.08	2.13	2.1				gene10208	SIX1	3.02	3.45	0.27	0.48				gene12125	EVI2B	9.42	9.32	28.57	21.94
gene16063	HSPB2	15.92	11.97	6.11	2.75				gene10211	SIX4	0.81	0.92	0.09	0				gene12129	LOC101118202	1.31	0.81	0	0.11
gene16064	C15H11orf52	32.95	22.5	6.89	1.09				gene10220	HIF1A	37.7	40.28	110.35	85.35				gene12130	LGALS9	19.44	13.95	47.51	40.87
gene16070	SDHD	274.85	183.09	106.85	77.53				gene10254	FAM71D	0.26	0.51	0	0				gene12142	SARM1	4.37	3.11	6.66	9.72
gene16100	NXPE2	14.15	10.81	6.84	0.96				gene10260	PLEKHH1	1.72	1.32	0.25	0.27				gene12145	SLC13A2	7.08	4.7	0.36	0.16
gene16122	LOC443411	105.46	66.87	41.15	3.39				gene10262	ARG2	6.6	8.32	18.93	16.07				gene12185	CPD	35.07	23.89	6.15	6.9
gene16131	MPZL2	182.05	244.89	383.78	462.62				gene10281	PLEKHD1	7.07	5.38	0.45	0.57				gene12196	FAM57A	0.53	0.91	3.01	2.15
gene16189	UBASH3B	10.4	11.04	22.27	33.75				gene10288	SMOC1	1.4	1.56	0.22	0.26				gene12198	LOC101102253	0.88	0.96	3.18	3.91
gene16194	HSPA8	189.17	191.79	368.75	561.61				gene10318	LOC101104407	1.31	0.9	0.44	0				gene12209	SCARF1	4.53	5.32	12.12	11.42
gene16195	CLMP	0.7	3.57	0.45	0.95				gene10320	LOC101104669	0.11	0	0	0				gene12214	SERPINF2	86.35	41.65	0.87	0.56
gene16197	GRAMD1B	6.61	2.84	3.13	0.45				gene10321	LOC101104914	2.62	2.45	0.81	1.26				gene12230	RAP1GAP2	15.15	10.55	5.13	6.08
gene16210	NCR3LG1	3.9	5.35	1.91	1.64				gene10322	LOC101103981	1.7	0.89	0	0.36				gene12263	P2RX5	1.37	1.09	1.58	4.55
gene16211	NUCB2	638.75	520.72	248.24	114.51				gene10327	PTGR2	16.01	16.87	9.61	6.94				gene12267	CAMKK1	2.01	3.72	5.33	9.6
gene16263	ADM	44.26	49.96	108.65	159.15				gene10333	ALDH6A1	8.02	8.53	5.1	3.17				gene12269	ATP2A3	42.3	27.71	3.99	8.64
gene16279	C15H11orf16	12.83	12.4	3.7	0.68				gene10348	RPS6KL1	0.73	1.04	2.82	2.29				gene12282	XAF1	9.33	4.31	49.11	30.84
gene16286	RIC3	7.02	4.1	2.87	1.32				gene10356	FOS	6.83	47.48	159.56	186.25				gene12283	LOC101112994	0	0.36	0	6.06
gene16342	LOC101109643	2.16	2.31	3.43	5.37				gene10359	BATF	3.57	5.89	32.23	20.02				gene12284	SLC13A5	0.32	0.21	0.61	1.59
gene16343	LOC101116343	4.2	7.29	9.5	19.55				gene10360	FLVCR2	1.9	1.23	5.98	4.15				gene12291	FAM64A	0.72	3.07	3.89	5.94
gene16352	ARFIP2	95.11	78.27	31.93	20.13				gene10366	TGFB3	3.42	4.22	16.81	16.19				gene12295	NLRP1	0.62	0.55	1.88	1.35
gene16414	LOC101119159	0.02	0.01	0.1	0.13				gene10381	SAMD15	3.68	1.29	1.26	1.24				gene12304	ZNF594	0.41	1.52	4.34	4.53
gene16417	TRIM6	1.84	0.62	0.07	0.08				gene10402	STON2	2.81	3.51	7.8	9.08				gene12311	LOC443086	12.07	7.27	2.27	0.86
gene16557	TRIM21	12.98	15.73	29.81	29.51				gene10404	SEL1L	18.79	12.68	6.13	10.55				gene12318	CHRNE	9.3	10.36	4.35	5.78
gene16579	LOC101117960	0.76	1.69	0.33	0				gene10411	GPR65	0.71	1.37	3.71	2.57				gene12324	VMO1	54.06	64.76	1.01	2.11
gene16585	IL18BP	9.99	6.47	12.36	23.69				gene10416	EML5	7.32	4.32	1.43	2.45				gene12327	CXCL16	15.38	24.42	70.62	53.63
gene16587	LRTOMT	4.6	3.65	0.87	1.85				gene10429	LOC101115969	44.49	29.63	18.79	20.39				gene12330	ARRB2	2.26	4.54	8.88	10.24
gene16591	LOC101120775	0.39	0	0.54	3.18				gene10436	TRIM69	0.34	0.07	2.21	2.41				gene12339	BCL6B	1.23	4.74	7.07	9.31
gene16594	FOLR2	1.69	0.53	0.28	0				gene10437	C7H15orf43	0.15	0	3.19	0.62				gene12343	CLEC10A	0.84	1.42	14.54	11.4
gene16600	LOC101103591	28.97	16.36	10.64	1.27				gene9415	LOC101122282	0	0	0	0.04				gene12344	ASGR2	0.33	0.65	13.59	7.52
gene16603	P2RY6	0.21	0.92	1.25	7.87				gene9418	KCNN2	1.13	0.87	0.06	0.39				gene12345	ASGR1	0.24	0.92	3.52	1.49
gene16607	PLEKHB1	20.06	13.34	4.33	2.61				gene9429	CDO1	188.95	139.76	26.81	15				gene12353	CLDN7	45.02	28.12	5.37	11.13
gene16639	GDPD5	5.32	3.92	2.09	0.74				gene9432	LOC101102734	1.21	5.99	1.2	1.18				gene12354	SLC2A4	11.49	6.26	1.32	2.55
gene16641	SERPINH1	51.4	80.4	90.01	191.51				gene9433	ARL14EPL	6.23	16.21	3.09	3.34				gene12363	PLSCR3	3.72	5.05	9.22	10.99
gene16681	LGR4	25.34	18.44	11.74	7.42				gene9445	GCNT4	0.58	0.63	0.22	0				gene12368	TMEM102	4.1	6.23	1.72	3.01
gene16693	MPPED2	12.61	13.73	8	2.8				gene9447	HMGCR	12.94	15.93	32.2	33.5				gene12375	TNFSF13	18.24	15.24	4.09	1.36
gene16706	PRRG4	23.66	16.52	47.61	32.27				gene9455	IQGAP2	65.07	50.65	21.83	14.51				gene12378	CD68	4	4.99	21.2	26.12
gene16724	CAT	76.03	51.91	19.16	18.95				gene9456	F2RL2	13.42	37.25	82.81	41.17				gene12384	ATP1B2	1.23	0.25	4.46	3.03
gene16725	ELF5	33.67	20.87	11.43	12.47				gene9468	PDE8B	5.12	3.25	0.4	0.99				gene12414	TMEM107	53.6	40.26	28.38	19.34
gene16763	SLC35C1	10.39	11.31	5.79	3.29				gene9485	CMYA5	11.42	5.34	0.5	1.24				gene12433	ARHGEF15	0.95	1.15	2.37	2.5
gene16770	CREB3L1	120.64	64.01	42.61	10.8				gene9487	THBS4	10.88	51.55	14.77	6.81				gene12441	MFSD6L	0.41	0.53	0	0
gene16772	MDK	1.91	3.26	6.12	13.79				gene9495	GPR137C	0	0.14	0.88	1.33				gene12442	PIK3R6	0.09	0.31	1.02	1.55
gene16825	LOC101102011	0.02	0.09	0	0				gene9496	TXNDC16	0.97	1.81	7.14	4.92				gene12443	PIK3R5	1.87	3.82	11.14	9.67
gene16915	RTN4RL2	0	0.63	1.79	3.7				gene9508	CILP	1.4	5.59	1.21	0.66				gene12446	WDR16	0	0	0.11	0.4
gene16916	SLC43A1	6.18	3.86	2.57	1.03				gene9511	IGDCC4	1.92	0.81	0.09	0.18				gene12449	DHRS7C	14.47	4.19	3.74	1.98
gene16919	LOC101120693	0.06	0.01	0	0				gene9525	ZWILCH	6.24	7.09	16.76	13.8				gene12454	MYH13	1.78	0.21	0.02	0.11
gene16949	LOC101105440	0.01	0.14	0	0				gene9528	SMAD3	8.32	8.9	13.61	25.54				gene12455	MYH8	285.25	123.81	61.18	27.48
gene16977	FAM111B	1.25	1.3	5.19	6.91				gene9538	LOC101112986	0	0	0	0.03				gene12456	MYH4	308.76	113.48	2.82	5.07
gene16978	DTX4	2.49	1.7	0.82	0.28				gene9548	NOX5	1.2	0.56	5.52	6.66				gene12457	OMYHC2X	62.1	62.97	25.52	19.25
gene17007	TCN1	113.05	75.91	45.8	24.44				gene9551	KIF23	7.03	14.19	26.65	26.07				gene12458	OMYHC2A	141.36	90.85	74.98	32.27
gene17012	MS4A7	3.3	2.42	2.65	15.01				gene9583	CD276	5.1	10.35	30.1	31.28				gene12478	HS3ST3B1	0.18	0.43	2.23	1.64
gene17039	LCP2	3.81	3.21	3.24	21.29				gene9584	C7H15orf59	2.92	1.12	0.63	0.88				gene12482	FAM18B2	70.99	59.67	37.79	31.1
gene17044	GABRP	115.38	77.44	14.85	12.21				gene9608	REC8	0.8	0.45	3.74	3.24				gene12490	TRPV2	0.54	3.17	5.68	9.69
gene17056	DUSP1	17.26	58.33	82.75	103.97				gene9609	IRF9	14.18	15.91	49.46	42.35				gene12493	CENPV	7.43	3.32	2.17	1.02
gene17075	FAM169A	2.88	0.9	0.95	0.11				gene9611	PSME2	82.99	73.68	249.91	138.24				gene12498	ADORA2B	0.64	0.7	2.22	2.42
gene17079	LOC101112162	2.07	2.32	0.77	0.68				gene9613	PSME1	216.84	228.98	691.76	433.25				gene12502	ALDH3A1	10.56	8.72	2.84	2.64
gene17080	ENC1	2.68	2.28	0.72	0.47				gene9616	PCK2	42.07	26.51	8.92	11.61				gene12533	RASD1	5.12	2.14	0.95	0.33
gene17086	UTP15	4	5.74	8.31	14.53				gene9619	LRRC16B	0.13	0.3	0	0.05				gene12576	TMEM92	0	0.14	0.59	2.84
gene17109	NAIP	0.22	0.12	0.58	2.65				gene9629	OMYHCS	26	14.27	0.18	2.7				gene12577	LOC101107369	0.83	0.74	5.71	2.25
gene17116	CCDC125	42.55	32.79	18.61	7.55				gene9630	MYH6	19.64	6.83	0.15	0.4				gene12578	COL1A1	23.27	113.51	426.14	641.93
gene17127	MAST4	11.65	11.04	24.39	20.71				gene9639	LAT2	2.24	1.06	0.34	0.43				gene12594	NGFR	0.77	0.5	2.37	2.29
gene17137	CENPK	5.17	6.91	11.27	17.2				gene9653	REM2	0.2	0.44	1.28	1.6				gene12598	ABI3	2.22	1.77	7.64	7.18
gene17138	ADAMTS6	2.13	1.47	6.97	7.71				gene9655	MMP14	9.68	20.78	37.69	34.73				gene12601	B4GALNT2	1.67	0.79	0	0
gene17152	DIMT1	21.69	21.59	42.4	46.78				gene9668	LOC101106264	79.15	71.46	48.3	26.76				gene12610	TTLL6	0	0	0.26	0.1
gene17176	IL31RA	0.18	0.17	1.05	1.64				gene9713	SALL2	0.35	0.34	0.11	0.07				gene12612	HOXB9	0	0	1.83	0.99
gene17183	CCNO	0.72	0.81	0.19	0				gene9723	ZNF219	9.41	12.09	6.2	5.17				gene12622	SKAP1	7.51	10.45	22.66	25.21
gene17186	GPX8	52.68	51.13	16.28	16.95				gene9727	RNASE13	3.34	2.12	0.6	0.14				gene12628	PRR15L	55.04	37.14	0.7	2.76
gene17191	ESM1	161.21	98.68	32.01	13.75				gene9728	TPPP2	3.21	3.12	1.25	0.95				gene12635	TBX21	0.45	0.5	2.85	5.62
gene17192	LOC101113531	0.98	0.67	0.2	0.19				gene9729	NDRG2	383.31	302.78	35.14	39.35				gene12677	PPP1R1B	24.83	17.77	2.43	3.64
gene17203	ITGA2	2.6	2.34	4.29	6.31				gene9736	EDDM3B	1.64	1.6	0.49	0				gene12679	TCAP	877.11	532.4	359.26	132.83
gene17208	EMB	7.68	8.29	1.59	2.16				gene9742	RNASE4	753.7	1068.13	327.5	173.08				gene12685	IKZF3	1.35	2.17	3.49	4.79
gene17219	C16H5orf28	30.79	17.09	10.61	7				gene9763	RNASE12	3.11	6.78	0	0.45				gene12686	ZPBP2	2.24	4.8	1.31	1.34
gene17220	CCL28	235.18	196.21	76.21	7.69				gene9860	RYR3	1.58	0.97	0.54	0.38				gene12689	ORMDL3	31.97	23.06	13.11	16.14
gene17247	FYB	24.64	21.44	39.93	136.94				gene9862	FMN1	6.52	4.01	1.92	2.65				gene12702	CDC6	0.49	2.45	7	2.48
gene17265	CAPSL	2.31	2.89	1.18	0				gene9863	GREM1	0	2.43	6.22	2.31				gene12703	LOC101108238	0.52	0.16	1.17	3.01
gene17266	IL7R	2.05	2.04	3.21	8.47				gene9864	SCG5	2.27	10.22	4.53	1.07				gene12708	IGFBP4	28.63	48.79	94.15	119.45
gene17271	BRIX1	39.81	35.19	70.09	109.18				gene9867	ACTC1	131.11	32.59	2.36	2.59				gene12710	CCR7	0.63	1.41	4.1	4.88
gene17337	DNAH5	0.09	0.01	0.24	0.22				gene9873	MEIS2	161.98	129.3	56.25	49.62				gene12713	KRT24	4.11	109.81	1596.75	386.2
gene17357	C16H5orf49	1.67	0.98	5.29	6.55				gene9890	PLCB2	0.91	1.18	2.42	2.04				gene12714	LOC443079	0	0	13.1	1.1
gene17361	SRD5A1	2.4	2.36	6.58	6.85				gene9898	CASC5	1.06	1.11	2.88	2.99				gene12716	K27	0	0	6.24	0
gene17368	IRX1	16.31	7.52	2.7	2.41				gene9900	RAD51	2.25	6.58	14.22	12.86				gene12717	LOC443080	0	0	3.65	0.13
gene17370	LOC101102588	24.3	18.99	9.03	4.03				gene9908	RHOV	1.18	3.35	6.32	6.12				gene12718	KRT10	79.26	216.19	1557.67	844.92
gene17378	CEP72	1.87	2.02	3.88	4.37				gene9910	DLL4	2.4	6.45	11.19	12.59				gene12720	KRT20	0	1.19	4.35	3
gene17379	TPPP	1.8	7.26	8.68	13.71				gene9915	OIP5	1.79	3	8.17	5.17				gene12721	KRT23	226.46	116.46	27.6	23.06
gene17381	TRIP13	8.49	11.46	19.63	42.42				gene9917	NDUFAF1	14.7	13.14	6.19	5.25				gene12725	BIIIB4	0	0	2.5	0.63
gene17405	LOC101123664	0	0	0	0.85				gene9923	TYRO3	8.45	8.26	2.96	4.1				gene12728	LOC101112404	0	0	3.22	0
gene17415	TRIM2	39.34	25.3	10.39	7.28				gene9932	EHD4	12.19	14.29	38.27	47.69				gene12744	LOC100526782	0	0	0.96	0
gene17417	LOC101123666	0.24	0.27	0.63	0.51				gene9933	PLA2G4E	1.5	0.97	5.13	3.9				gene12745	LOC100526781	0	0	1.26	0
gene17430	MAB21L2	1.13	1.33	0.1	0.51				gene9934	PLA2G4D	0.46	0.33	1.54	0.69				gene12746	V15	0	0	9.86	0.6
gene17434	NR3C2	27.25	24.1	15.22	4.49				gene9935	PLA2G4F	1.49	1.49	3.98	2.59				gene12748	LOC100526788	0.09	0	5.28	0
gene17447	LOC101103595	2	2.16	0.42	0.73				gene9937	TMEM87A	139.58	98.21	53.53	45.97				gene12749	K35	0.3	1.64	13.49	0.88
gene17453	HHIP	1.12	2.16	0.8	0.27				gene9939	CAPN3	9.92	3.79	1.21	1.98				gene12752	LOC101117682	1473.59	2100.9	849.38	1000.43
gene17463	IL15	8.64	7.25	16.29	27.67				gene9959	MDGA2	3.08	1.98	0.93	0.98				gene12753	KRT19	723.34	430.41	43.46	76.7
gene17473	CLGN	47.7	28.88	10.16	0.93				gene9970	POLE2	2.48	3.37	7.85	7.79				gene12755	LOC101118459	2852.08	6688.79	11987.9	9609
gene17486	CCRN4L	3.5	4.29	20.67	22.64				gene9980	ATP5S	31.03	28.88	18.85	12				gene12756	KRT16	1.25	0.68	0.72	9.51
gene17506	PHF17	17.13	12.15	6.34	3.25				gene9981	CDKL1	13.22	11.3	0.78	2.32				gene12757	KRT14	195.3	105.48	1042.31	626.68
gene17533	FGF2	15.68	9.46	24.4	29.31				gene9994	NID2	5.9	7.4	38.65	27.12				gene12758	LOC101118712	0.38	0.4	2.4	1.3
gene17587	PXMP2	18.07	12.57	7.7	3.51				gene9999	PLEKHO2	2.83	4.85	11.36	10.78				gene12774	DHX58	6.02	4.14	22	12.8
gene17593	NOC4L	1.27	0.71	1.02	3.99				gene10438	MB21D1	1.85	2.9	16.84	15.65				gene12800	RAMP2	17.04	23.19	49.81	57.39
gene17599	MMP17	0.56	0.24	0	0.07				gene10447	COL12A1	3.02	3.01	12.06	11.53				gene12810	LOC101112584	0.55	0.27	4.74	0.25
gene17635	CCDC92	4.79	9.21	2.56	2.02				gene10454	IMPG1	0	0	0.08	0.38				gene12811	LOC101112834	0.03	0	0.42	0.02
gene17655	VPS37B	11.09	15.15	31.1	42.78				gene10459	IRAK1BP1	12.54	12.99	6.85	6.49				gene12818	IFI35	28.18	26.75	82.44	66.59
gene17660	HCAR3	1.29	2.16	4.85	6.02				gene10466	LOC101120089	45.57	32.07	21.91	18				gene12820	RND2	11.23	8.03	1.81	4.13
gene17670	BCL7A	2.51	2.91	1.18	0.46				gene10478	PGM3	30.9	21.88	12.83	9.96				gene12821	BRCA1	1.09	1.95	3.42	4.08
gene17679	MORN3	1.86	0.84	0	0.31				gene10482	PRSS35	0.25	0.08	2.16	0.71				gene12823	TMEM106A	0.66	0.37	3.65	2.02
gene17695	RAD9B	3.54	2.12	0.32	1.27				gene10483	SNAP91	1.23	0.61	0	0.15				gene12828	ETV4	10.72	11.41	5.38	5.47
gene17701	MYL2	184.45	76.56	50.66	28.28				gene10486	KIAA0408	1.43	1.19	0.29	0.51				gene12829	MEOX1	23.59	33.72	76.6	82.55
gene17708	LOC101105533	0.05	0.04	0.01	0				gene10493	CENPW	16.26	22.62	89.92	53.3				gene12863	GJC1	1.74	1.83	7.14	6.07
gene17709	LOC101105780	1.92	1.62	0.72	0.28				gene10501	TPD52L1	187.47	124.83	17.57	26.21				gene12864	HIGD1B	2.76	4.36	12.74	15.79
gene17726	NNOS	0.79	0.44	0.17	0.08				gene10505	NKAIN2	22.54	10.1	8.06	5.05				gene12868	GFAP	1.06	1.03	3.35	2.05
gene17742	SDS	0.63	0.41	3.54	19.46				gene10507	TRDN	405.26	174.28	13.16	14.48				gene12869	KIF18B	0.5	0.79	2.29	3.04
gene17745	RASAL1	4.53	4.24	2.42	0.52				gene10509	SMPDL3A	7.6	3.93	1.66	3.51				gene12877	FMNL1	0.99	2.06	4.87	9.49
gene17752	OAS2	22.26	16.45	135.39	120.12				gene10529	SLC35F1	9.31	7.93	2.2	5.38				gene12916	LIMD2	5.61	2.6	11.25	22.8
gene17753	OAS1	1.29	1.2	9.17	3.53				gene10538	GPRC6A	0.38	0.33	0	0				gene12926	SCN4A	0.42	0.35	0.14	0.05
gene17779	MSI1	0.11	0.1	0.97	0.92				gene10553	FRK	8.3	4.92	0.49	0.38				gene12929	LOC101102001	0.55	0	1.26	1.97
gene17816	CORO1C	22.13	32.65	47.94	72.99				gene10564	LAMA4	11.47	17.05	40.16	35.03				gene12936	MILR1	1	2.66	8.7	5.72
gene17821	FICD	4.48	2.78	0.7	1.67				gene10565	C8H6orf225	22.18	14.27	10.59	5.07				gene12953	FN3K	2.45	1.19	0.11	0.6
gene17822	CMKLR1	1.04	0.99	2.04	4.13				gene10567	WISP3	1.89	1.05	0.25	0.86				gene12971	LOC101110855	1.46	4.52	13.07	9.52
gene17827	SGSM1	1.6	1.84	0.82	0.42				gene10572	SLC16A10	4.79	2.23	1.05	1.73				gene12972	CD7	0.34	0.33	2.09	1.98
gene17834	MYO18B	3.06	1.96	1.14	0.62				gene10578	DDO	5.83	2.13	0.42	0.29				gene12986	MYADML2	2.57	2.94	0.57	0.2
gene17836	ASPHD2	1.31	1.7	0.24	0.25				gene10579	METTL24	3.93	4.84	1.2	1.97				gene12987	PYCR1	29.91	26.07	5.72	6.32
gene17851	LOC100037692	1017.66	698.03	294.78	209.57				gene10589	PPIL6	39.95	25.37	14.62	13.76				gene12990	PCYT2	18.33	17.66	9.13	9.63
gene17874	LIF	0.17	0.17	0.52	4.27				gene10591	CD164	543.02	500.53	283.8	221.92				gene12994	P4HB	406.41	363.17	197.68	219.99
gene17889	LOC101102426	2.03	4.28	14.22	20.11				gene10596	SESN1	18.74	19.83	8.14	10				gene13021	ENDOV	3.23	3.59	9.35	7.66
gene17890	DUSP18	0.26	0.3	0.68	2.73				gene10609	SOBP	11.89	9.61	2.83	5.23				gene13022	RNF213	3.6	2.34	18.39	15.85
gene17895	LOC101103427	5.75	4.16	2.08	1.48				gene10612	BEND3	0.27	0.12	0.47	0.82				gene13029	TBC1D16	8.06	6.89	2.25	3.49
gene17896	INPP5J	2.53	1.02	0.38	0				gene10616	LOC101109453	0.06	0.05	0	0.01				gene13034	CBX2	0.2	0.39	1.22	1.67
gene17900	PIK3IP1	6.51	9.97	4.67	0.84				gene10617	LOC101119731	2015.66	2230.47	627.95	722.59				gene13041	LOC101122872	0.25	0.06	0.13	1.34
gene17901	PATZ1	10.37	8.01	2.79	2.51				gene10625	PRDM1	7.15	8.58	22.16	24.81				gene13042	TIMP2	330.74	314.59	120.7	137.44
gene17933	LOC101109564	249.75	329.7	17.15	109.56				gene10628	POPDC3	10.99	6.69	0	0				gene13047	SOCS3	1.5	2.9	19.51	23.12
gene17955	LOC101113700	0.01	0.02	0	0				gene10629	BVES	0.95	1.3	0.4	0.09				gene13049	BIRC5	15.15	24.74	56.96	35.19
gene17956	LOC101113960	0.41	0.8	0	0				gene10652	FBXL4	7.98	6.42	3.16	3.56				gene13051	TK1	4.37	10	15.95	16.99
gene18000	LOC101113277	0.99	0.55	0.18	0				gene10670	EPHA7	15.14	11.14	0.61	0.98				gene13054	TMC8	0.31	0.47	0.78	1.55
gene18006	ATP10A	1.11	0.95	3	3.53				gene10680	ANKRD6	8.72	4.69	1.44	0.22				gene13067	ST6GALNAC1	8.88	6.17	0.3	0
gene18014	CHSY1	12.38	17.66	30.52	38.72				gene10683	RRAGD	14.86	7.07	1.16	2.37				gene13071	CYGB	1.68	1.4	3.49	6.48
gene18023	LOC101116429	6.25	6.19	2.01	1.13				gene10685	GABRR2	1.2	0.82	0.51	0.2				gene13076	SPHK1	2.02	2.79	4.97	6.23
gene18029	SYNM	39.53	29.06	16.09	4.9				gene10687	PM20D2	0.67	1.29	0.33	0.2				gene13081	RNF157	10.49	5.51	3.31	3.68
gene18051	ST8SIA2	0.49	0.48	3.52	3.23				gene10688	SRSF12	2.74	0.33	0	0.97				gene13097	UNC13D	0.52	0.69	1.6	1.7
gene18070	AEN	1.69	1.77	2.94	5.7				gene10691	CNR1	1.38	0.5	0.15	0.41				gene13132	HID1	28.86	18.85	4.72	5.89
gene18071	ISG20	1.56	1.52	23.75	40.82				gene10697	SLC35A1	120.82	87.18	35.32	28.63				gene13146	LOC101104164	0	0.2	2.35	1.68
gene18104	ABHD2	12.26	8.33	30.7	34.3				gene10709	NT5E	48.78	34.55	11.44	7.37				gene13148	LOC101104675	0	0	1.46	0.71
gene18111	KIF7	4.45	4.07	1.97	1.72				gene10712	TBX18	0.35	0.17	1.17	1.38				gene13149	LOC101104922	0.24	0	1	0.57
gene18122	IDH2	90.27	73.67	35.33	35.32				gene10741	MOXD1	4.33	4.06	2.07	2.06				gene13151	CD300A	1.27	1.01	4.66	4.45
gene18129	VPS33B	9.36	7.21	4.1	2.76				gene10761	TAAR1	1.26	1	0	0				gene13167	SSTR2	3.8	3.9	0	0
gene18132	RCCD1	8.24	4.6	3.93	1.14				gene10764	VNN2	19.12	23.83	8.92	7.38				gene13168	SLC39A11	61.8	54.95	32.49	27.6
gene18142	ZNF774	1.21	1.59	0.62	0.23				gene10770	SLC2A12	6.04	4.29	1.77	2.42				gene13169	SOX9	9.02	6.57	0.8	3.1
gene18155	CPEB1	1.91	2.41	0.72	0.54				gene10771	SGK1	16.7	15.44	43.15	30.99				gene13171	KCNJ16	3.22	4.28	0	0.48
gene18157	FSD2	6.56	6.86	2.07	1.25				gene10782	FAM54A	1.88	2.61	6.67	4.1				gene13175	ABCA6	3.01	4.21	8.61	8.5
gene18167	BNC1	1.33	3.18	6.35	14.55				gene10791	IL22RA2	0.9	0	2.63	1.27				gene13180	WIPI1	15.4	12.21	6.03	7.08
gene18170	FAM154B	1.48	2.96	0.96	0.44				gene10796	TNFAIP3	0.77	1.37	6.06	8.89				gene13181	ARSG	12.48	7.31	4.55	5.48
gene18177	TMED3	73.01	50.1	23.34	21.91				gene10799	KIAA1244	6.45	3.16	1.07	1.72				gene13182	SLC16A6	0.15	0.14	0.63	1.11
gene18199	MTMR10	5.07	6.19	1.96	2.76				gene10802	CCDC28A	12.15	7.57	5.12	4.84				gene13204	ADORA1	5.43	3.95	0.33	0.1
gene18246	C18H15orf27	4.01	1.91	0.75	0.2				gene10807	TXLNB	11.01	9.57	0.1	0.57				gene13209	FMOD	15.05	13.63	49.41	60.07
gene18249	ISL2	5.89	3.53	2.08	0.1				gene10818	AIG1	82.91	72.45	37.38	35.04				gene13237	KLHDC8A	0.63	0.12	1.16	2.47
gene18253	TSPAN3	404.17	318.13	176.67	79.53				gene10824	ZC2HC1B	4.85	2.74	12.19	9.02				gene13240	MFSD4	51.99	31.34	0.69	1.2
gene18280	CPLX3	3.41	1.93	0.67	0				gene10827	STX11	10.9	10.7	42.54	40.74				gene13242	SLC45A3	2.24	1.63	0.26	0.28
gene18281	LMAN1L	151.76	129.52	32.34	1.19				gene10857	ULBP3	2.02	1.22	3.86	5.72				gene13247	SLC26A9	6.73	3.63	0.52	3.07
gene18284	CYP1A1	1.79	3.4	0.48	0				gene10861	MTHFD1L	3.49	4.85	13.18	14.59				gene13261	IL10	0.19	0	1.39	1.74
gene18294	ISLR	2.43	13.26	1.41	1.94				gene10867	ESR1	5.12	4.77	0.99	1.73				gene13262	IL19	0	0	1.3	0.29
gene18296	PML	7.26	6.16	15.95	17.5				gene10870	MYCT1	7.51	7.04	19.93	17.29				gene13267	PIGR	984.75	619.92	0.23	10.51
gene18327	DTD2	21.63	17.79	11.79	3.77				gene10873	FBXO5	2.28	4.86	9.08	10.5				gene13272	C4BPB	0.16	0	0.62	1.45
gene18333	NPAS3	17.08	10.79	8.35	2.81				gene10900	SYNJ2	1.35	1.51	2.89	3.92				gene13273	LOC101119740	3.37	1.69	0.46	0.5
gene18345	BAZ1A	95.24	88.82	242.47	321.82				gene10904	LOC101109023	7.03	3.59	0	0.24				gene13279	CR2	1.15	1.15	0.37	0.38
gene18352	NFKBIA	84.54	92.87	147.12	207.61				gene10912	TAGAP	0.1	0.34	0.74	1.1				gene13285	LAX1	0.44	0.47	1.56	1.84
gene18366	FOXA1	6.35	4.42	0.99	0.6				gene10914	LOC101110243	3.56	3.11	1.27	1.39				gene13299	B3GALT2	1.71	1.43	8.37	3.81
gene18379	FBXO33	19.59	21.43	42.43	48.7				gene10918	LOC780457	103.48	85.25	411.81	209.18				gene13305	RGS1	6.73	18.22	68.07	59.99
gene18407	TGM5	1.58	2.99	0.74	0.74				gene10929	SLC22A3	14.99	11.14	1.38	1.98				gene13318	ESRRG	112.93	86.48	10.78	12.43
gene18427	FRMD5	6.04	5.12	2.33	1.3				gene10932	AGPAT4	1.16	0.87	1.66	3.71				gene13325	TGFB2	30.06	29.35	12.86	16.11
gene18434	TC2N	34.03	20.63	10.22	5.88				gene10947	MPC1	260.66	265.5	104.57	123.87				gene13326	LOC101121619	0.02	0.03	0	0.01
gene18437	ATXN3	16.82	20.72	39.49	42.53				gene10957	DACT2	0.6	1.12	3.64	1.28				gene13327	LOC101122124	12.31	10.69	6.24	5.91
gene18450	TMEM251	19.96	25.17	8.81	6.63				gene10959	THBS2	2.01	8.31	18.28	9.97				gene13332	BPNT1	36.8	38.88	19.78	15.53
gene18458	ASB2	2.86	3.01	1.59	0.25				gene10988	COL9A1	1.14	0.46	0	0.03				gene13344	HHIPL2	1.66	1.32	0.18	0
gene18464	LOC101117703	2.22	0.59	7.42	5.91				gene10992	BAI3	4.38	2.27	0.45	0.6				gene13346	MIA3	171.21	134.56	29.6	34.81
gene18465	PPP4R4	4.33	2.32	1.47	0.72				gene11018	RECQL4	0.54	1.02	1.95	2.56				gene13350	FAM177B	60.37	49.61	0	0.72
gene18468	SERPINA1	38.58	34.49	15.83	2.34				gene11034	BOP1	2.59	3.84	5.9	9.09				gene13353	SUSD4	15.24	4.95	1.45	2.09
gene18478	CLMN	3.5	2.51	1.2	0.7				gene11043	OPLAH	2.53	1.92	0.57	1.31				gene13376	EPHX1	49.02	35.86	11.11	16.43
gene18483	BDKRB2	3.02	2	12.25	11.67				gene11047	PARP10	4.04	3.83	12.5	11.24				gene13393	ADCK3	32.51	21.94	13.65	4.97
gene18504	WARS	86.1	73.71	165.02	319.96				gene11058	TSTA3	35.61	20.64	12.87	9.47				gene13402	KIF26B	1.26	1.39	5.53	5.72
gene18507	LOC101119940	5.28	3.8	1.33	0.5				gene11079	LOC101116582	7.37	12.63	1.62	3.16				gene13413	C12H1orf100	0	0	0.51	2.67
gene18539	BAG5	12.11	14.15	20.33	32.58				gene11092	DENND3	5.3	6.56	14.64	13.76				gene13419	PLD5	0.57	0.69	0.13	0.06
gene18548	ADSSL1	21.14	10.63	7.2	4.48				gene11094	EIF2C2	2.22	3.22	6.53	10.43				gene13421	LOC101120002	0.61	1.35	3.09	6.33
gene18564	LOC101107475	118.16	90.45	8.13	3.52				gene11104	NDRG1	32.91	41.37	135.19	89.49				gene13426	KMO	1.53	0.78	8.02	1.9
gene18568	LOC101108522	19.37	53.79	2.02	20.17				gene11105	WISP1	0	0	1.37	1.21				gene13432	XCL1	0	1.78	4.38	4.93
gene18574	PGAM2	99.18	53.77	11.52	12.54				gene11107	SLA	5.1	6.87	17.45	11.6				gene13433	LOC101122122	0	0	1.61	1.69
gene18581	SLC4A7	24.98	17.44	38.38	52.35				gene11117	ADCY8	0.49	0.12	0	0.1				gene13436	ATP1B1	730.86	456.48	41.01	65.14
gene18599	GPD1L	4.91	5.29	1.2	1.21				gene11121	ASAP1	10.61	11.72	19.97	29.18				gene13443	F5	1.37	1.21	0.63	0.29
gene18611	SUSD5	0.11	0.05	0.82	0.64				gene11127	MYC	53.01	73.42	161.03	148.79				gene13444	SELP	5.44	9.11	43.84	54.76
gene18619	STAC	4.78	5.32	13.57	18.27				gene11133	TRIB1	6.39	3.22	11.26	13.87				gene13445	SELL	1.02	1.17	5.55	4.32
gene18620	LRRFIP2	58.02	56.91	95.53	126.75				gene11148	KLHL38	1.6	1.1	0.12	0.11				gene13446	SELE	0.57	0.62	25.45	14.21
gene18624	DCLK3	1.83	1.7	1.06	0.06				gene11152	LOC101103653	14.94	8.92	5.23	6.07				gene13456	FMO3	3.36	1.7	0.98	0.64
gene18629	VILL	2.99	1.08	1.05	0.36				gene11156	FAM83A	0.08	0	1.55	0.44				gene13458	FMO2	51.58	54.72	23.29	16.73
gene18645	GORASP1	5.43	5.39	2.46	1.91				gene11164	LOC101110341	1.5	2.91	5.62	6.54				gene13467	C12H1orf105	1.86	1.27	2.64	15.23
gene18646	TTC21A	0.35	0.41	0.03	0.11				gene11172	MCM4	9.93	18.46	35.99	31.08				gene13470	FASLG	0	0.24	2.29	1.45
gene18647	CSRNP1	1.48	1.86	7.89	7.26				gene11176	EFCAB1	0.59	4.68	0.85	0.61				gene13471	TNFSF18	0	0	2.72	0.32
gene18657	MYRIP	28.5	16.92	10.05	1.77				gene11182	PCMTD1	197.74	217.64	118.05	96.78				gene13479	TNFRSF1B	12.17	12.62	37.91	39.62
gene18665	LOC101118822	5.68	8.23	14.44	18.91				gene11191	RGS20	0.85	0.56	0	0				gene13495	FBXO2	3.11	1.82	0.85	0.47
gene18670	VIPR1	3.35	1.31	0.76	0.3				gene11205	PLAG1	3.86	2.55	1	1.63				gene13517	PIK3CD	0.49	0.62	1.46	2.45
gene18678	HIGD1A	213.28	348.77	672.83	719.69				gene11219	CA8	6.69	3.02	0.52	1.32				gene13525	CA6	0.78	0.66	0.11	0
gene18710	FANCD2	2.06	2.75	4.56	5.7				gene11225	LOC101118195	158.85	111.8	22.04	25.85				gene13535	TNFRSF9	0.9	0.64	2.71	4.64
gene18732	CAV3	14.06	3.31	2.78	2.47				gene11230	GGH	31.71	21.67	16.19	11.1				gene13537	LOC100125623	2.3	1.45	6.16	7.59
gene18742	BHLHE40	16.31	14.15	43.78	65.71				gene11238	LOC101119648	12.25	8.94	16.88	30.09				gene13549	TNFRSF25	0.68	0.66	2.25	2.52
gene18748	LOC101110796	2.5	1.68	0.1	0.21				gene11247	TRNAY-GUA	0	0	2.94	10.49				gene13568	LOC101102407	2.58	3.26	0	0.39
gene18761	GXYLT2	19.08	11.65	9.91	3.21				gene11249	TRIM55	7.35	6.42	0.07	0.48				gene13573	MEGF6	1.06	1.18	1.46	3.57
gene18773	LMOD3	26.63	19.36	13.73	5.28				gene11257	MCMDC2	0.05	0	0.26	0.52				gene13584	PLCH2	0.59	0.55	1.06	1.65
gene18783	LRIG1	14.81	8.73	5.21	1.9				gene11267	C9H8orf34	1.37	1.25	0.19	0.28				gene13590	PRKCZ	18.3	11.82	6.42	9.7
gene18787	ADAMTS9	6.46	3.85	10.27	13.99				gene11268	SULF1	6.01	11.22	34.25	17.47				gene13626	SDF4	133.9	120.31	58.72	69.31
gene18802	FAM3D	100.11	41.32	23.28	2.09				gene11274	TRAM1	83.71	70.6	44.42	35.35				gene13628	TNFRSF18	0.74	2.16	5.01	8.03
gene18803	FAM107A	28.76	27.06	10.74	9.11				gene11275	LACTB2	44.95	39.57	16.57	15.11				gene13634	ISG17	32.86	8.28	349.74	130.82
gene18811	DNASE1L3	2.29	3.31	4.92	12.94				gene11280	MSC	0	3.29	7.99	10.08				gene13635	LOC101108934	2.65	2.62	9.4	8.64
gene18833	IL17RB	0.35	0.54	0	0				gene11282	TRPA1	0.69	2.22	4.59	1.85				gene13636	LOC101109109	1.31	0.66	0.25	0.13
gene18850	GNL3	39.63	37.94	66.43	107.62				gene11283	KCNB2	8.26	6.99	2.15	3.32				gene13644	FBLIM1	20.58	25.28	56.39	54.69
gene18856	TNNC1	138.06	46.78	30.25	16.89				gene11298	JPH1	11.98	7.08	0.87	2.08				gene13646	SLC25A34	4.04	1.01	0.86	0.3
gene18868	DUSP7	20.22	35.06	53.82	96.94				gene11299	GDAP1	2.69	2.71	0.9	0.91				gene13661	PDPN	12.44	15.68	72.4	55.84
gene18870	ACY1	7.5	5.63	2.07	1.97				gene11300	PI15	3.06	3.14	8.14	12.98				gene13690	CENPL	3.08	6.34	12.81	8.5
gene18876	RRP9	6.47	3.28	8.53	18.31				gene11301	CRISPLD1	1.79	1.94	0	0.13				gene13702	TNN	0.02	0.22	0.66	0.62
gene18877	LOC101113366	0.06	0.18	0.62	0.7				gene11304	HNF4G	2.78	1.5	0.08	0				gene13711	ASTN1	0.25	0.28	0.06	0.03
gene18911	SEMA3B	10.4	14.49	6.44	4.47				gene11320	TPD52	293.14	245.18	127.72	109.94				gene13715	SEC16B	2.85	2.29	0.2	0.15
gene18914	SLC38A3	3.69	2.4	1.97	0.08				gene11329	PMP2	1.81	18.92	2.96	1.49				gene13725	SOAT1	35.62	32.48	12.44	9.46
gene18923	UBA7	1.27	1.04	6.34	7.98				gene11335	COLEC10	0	0.24	1.36	0.7				gene13734	QSOX1	254.47	187.3	21.17	25.31
gene18928	RNF123	2.66	2.35	1.33	0.7				gene11352	CSMD3	0.04	0.06	0.08	0.34				gene13741	IER5	8.05	10.79	30.16	28.82
gene18967	PFKFB4	5.5	5.09	10.65	13.01				gene11374	ABRA	1.62	1.6	0	0				gene13751	RNASEL	2.52	2.97	5.83	6.88
gene18968	SHISA5	5.69	6.56	10.3	16.78				gene11380	LOC101121431	2.1	1.04	0.72	0.85				gene13752	RGS16	4.91	2.64	35.84	28.18
gene18969	TREX1	4.44	3.01	5.38	11.68				gene11391	AZIN1	130.26	105.94	71.35	52.54				gene13762	NCF2	1.4	1.95	6.12	6.25
gene19003	PTH1R	1.35	1.06	0.2	0.09				gene11397	NCALD	335.96	215.95	71.61	80.98				gene13764	RGL1	0.1	0.14	0.31	0.27
gene19004	MYL3	29.81	6.88	5.46	2.44				gene11410	RGS22	1.22	0.89	0.22	0.08				gene13772	EDEM3	32.35	21.39	9.47	8.51
gene19014	LRRC2	5.85	1.95	1.3	0.06				gene11427	MATN2	19.91	21.99	10.1	7.51				gene13783	HMCN1	1.02	1.17	4.37	3.2
gene19019	CCR5	0	0.1	0.5	1.62				gene11428	LAPTM4B	24.26	25.9	6.42	6.33				gene13791	PTGS2	1.31	2.88	12.52	8.49
gene19038	CDCP1	4.2	4.22	9.38	11.98				gene11457	CDH17	1.64	0.61	0.17	0				gene13792	PLA2G4A	3.61	7.6	18.72	13.24
gene19050	HRH1	10.6	8.49	22	26.22				gene11475	TMEM55A	6.36	6.2	14.64	16.21				gene13793	KCNK2	1.74	0.92	5.36	2.77
gene19056	TRH	3.97	0.14	0.58	0				gene11487	CNGB3	0	0	0.41	0.04				gene13812	BATF3	13.01	15.41	29.97	40.12
gene19067	TMEM40	7.06	6.5	24.01	24.83				gene11497	CA3	9.21	4.43	0.41	0				gene13814	ATF3	24.19	12.2	49.32	42.96
gene19089	WNT7A	0.18	0.6	1.79	2.56				gene11498	CA1	0.37	1.08	0	0				gene13817	TMEM206	4.69	3.06	10.81	11.34
gene19110	KBTBD12	2.76	2.37	0.96	0.42				gene11505	RALYL	0.45	0	0.7	2.01				gene13824	NEK2	2.43	6.97	10.67	10.6
gene19115	KLF15	0	0.82	0	0				gene11510	CHMP4C	74.85	70.23	27.9	23.97				gene13839	TRAF3IP3	2.24	2.18	16.93	22.46
gene19124	UROC1	0.48	0.35	0.05	0				gene11521	SNTB1	20.92	19.9	6.29	5.4				gene13852	CFHR5	0.06	0	1.35	0
gene19137	COL21A1	8.97	10.27	5.85	2.43				gene11527	PCDH20	6.07	7.28	0.31	0.84				gene13862	PTPRC	7.04	10.93	44.26	51.86
gene19140	HMGCLL1	4.57	3.55	1.43	0.3				gene11533	LOC101105168	17.76	21.8	48.58	47.92				gene13863	NR5A2	1.25	0.87	3.38	2.94
gene19145	FAM83B	4.73	6.97	10.17	18.61				gene11538	LOC101105669	2.34	1.73	0.34	1.49				gene13865	KIF14	0.9	0.92	1.71	2.68
gene19150	GCLC	15.18	22.15	37.74	71.53				gene11551	KBTBD7	0.99	0.3	0.07	0.19				gene13870	CACNA1S	2.04	1.02	0.65	0.38
gene19156	TAP2	21.19	29.69	43.72	76.03				gene11560	EPSTI1	65.58	41.18	645.81	559.23				gene13898	PTPN7	0.42	1.29	1.94	8.05
gene19157	PSMB8	56.38	65.42	81.09	180.15				gene11566	LOC101109889	1.78	3.09	0.82	0.19				gene13902	PLCB4	36.86	30.24	6.53	9.6
gene19158	TAP1	16.86	22.1	47.6	83.81				gene11582	LCP1	19.59	25.97	79.4	55.96				gene13906	ANKRD5	1.41	0.69	0.29	0.52
gene19159	PSMB9	12.55	18.73	27.04	59.85				gene11585	KIAA0226L	0.01	0.3	1.13	1.23				gene13908	SNAP25	12.3	9.81	5.02	6.41
gene19164	COL11A2	1.46	0.71	0.58	0.11				gene11586	LRCH1	6.7	5.52	13.46	13.59				gene13921	ISM1	11.69	23.03	10.72	7.25
gene19166	SLC39A7	81.97	69.15	35.67	31.12				gene11588	5HT2A	0.88	0.07	1.67	2.76				gene13928	FLRT3	1.54	4.18	7.35	5.71
gene19177	DAXX	15.23	19.7	33.4	53.56				gene11589	SUCLA2	81.16	73.85	44.23	35.15				gene13939	IL15RA	5.35	4.97	33.26	26.91
gene19201	PACSIN1	9.4	4.64	1.29	0.64				gene11596	CYSLTR2	14.15	23.71	85.15	50.47				gene13940	IL2RA	3.75	2.67	8.72	9.2
gene19202	SPDEF	23.9	15.87	8.65	0.46				gene11618	FAM124A	1.52	2.58	0.98	0.78				gene13942	PFKFB3	5.11	4.48	9.47	11.86
gene19241	CDKN1A	8.71	10.55	23.67	30.36				gene11624	DHRS12	21.74	19.48	7.91	9.63				gene13943	PRKCQ	2.36	1.14	6.49	5.59
gene19247	PI16	3.25	22.73	1.51	3.32				gene11626	ATP7B	1.18	0.65	0.14	0.28				gene13945	SFMBT2	2.91	2.19	6.13	6.38
gene19250	PIM1	6.79	6.51	14.96	22.65				gene11634	LOC101107613	0.14	0.41	1.37	1.18				gene13948	ITIH2	0	0	0.26	0.1
gene19259	MDGA1	0.22	0.38	0.49	2.5				gene11648	TRPC4	0.77	0.55	1.35	2.06				gene13959	ECHDC3	13.5	5.5	3.15	3.54
gene19261	LOC101104436	1.91	2.12	0.42	0.3				gene11649	POSTN	66.87	120.77	367.9	248.44				gene13980	LOC101110258	15.14	18.28	54.22	32.94
gene19269	SAYSD1	4.73	6.05	0.36	3.09				gene11660	NBEA	13.16	8.3	2.96	3.76				gene13991	CCDC7	19.05	14.06	7.57	7.09
gene19281	APOBEC2	22.51	11.48	6.11	2.33				gene11664	LOC101109459	0.11	0.09	0.05	0.03				gene14022	GPR158	0.03	0.17	0.59	0.31
gene19289	TREM1	10.28	4.73	1.02	1.71				gene11677	BRCA2	1.08	1.23	2.43	2.75				gene14032	BEND7	14.2	9.04	4.2	6.07
gene19292	I-MF	4.96	9.33	10.69	19.87				gene11679	FRY	8.56	4.13	2.3	3.2				gene14054	CUBN	0.03	0.03	0.09	0.25
gene19300	BYSL	20.25	19.03	28.86	51.57				gene11685	HSPH1	33.96	38.77	97.28	91.6				gene14085	MKX	10.12	4.75	0.45	0.55
gene19352	SLC29A1	7.47	9.69	11.96	22.72				gene11688	FLAP	1.77	2.07	11.69	8.13				gene14104	DZANK1	3.93	3.47	0.69	1.62
gene19359	SPATS1	1.53	0.92	0	0				gene11696	CAT-1	1.58	0.97	2.26	4.6				gene14107	SEC23B	40.25	29.28	16.64	13.13
gene19369	ENPP5	7.39	7.32	3.45	1.49				gene11700	FLT1	6.54	7.05	24.53	31.13				gene14125	THBD	9.67	14.38	31.92	27.56
gene19371	LOC101120701	13.45	9.09	5.81	1.99				gene11713	RASL11A	0.13	1.26	2.81	3.43				gene14126	CD93	3.51	7.32	16.67	17.18
gene19383	GPR115	1.52	2.72	5.6	4.7				gene11723	ATP8A2	2.94	2.42	0.32	0.27				gene14143	ACSS2	28.19	21.83	11.86	10.76
gene19455	TNXB	6.01	11.77	3.65	2.9				gene11727	LOC101116326	1.3	2.01	0.32	0.29				gene14147	PYGB	50.04	43.45	14.41	19.01
gene19465	C2	0.69	2.19	2.26	4.58				gene11729	TNFRSF19	25.69	18.28	5.56	5.7				gene14160	LOC101106865	1.49	0.52	8.58	0.38
gene19468	SLC44A4	4.7	2.97	1.58	0.39				gene11730	SACS	0.28	0.42	0.8	1.27				gene14163	LOC101107541	3.27	1.1	1	0.38
gene19471	LOC101102595	0.07	0	0.3	0.32				gene11731	SGCG	3.66	1.76	0	0				gene14171	LOC101108849	2.55	1.14	10.48	0.67
gene19472	HSP70.1	6.13	12.28	15.94	22.65				gene11733	FGF9	7.42	4.01	1.2	1.09				gene14175	LOC101109633	5.85	3.86	0	1.33
gene19473	HSPA1A	2.14	1.29	5.19	5.01				gene11737	SKA3	2.31	1.5	5.68	5.26				gene14183	KLF6	7.38	9.13	13.84	24.91
gene19485	LOC101119591	155.62	257.02	431.21	414.97				gene11749	GJB2	53.46	79.58	215.86	119.45				gene14196	PRND	0.19	0	1.78	2.08
gene19512	LOC101105860	21.62	36.32	90.9	43.16				gene11767	PCDH9	3.7	2.98	1.47	1.9				gene14240	SLC4A11	4.57	2.99	0.33	2.03
gene19521	LOC101106634	0	0.23	1.94	0.78				gene11796	KCTD12	1.84	2.68	6.58	6.07				gene14243	LOC101122805	12.91	8.21	4.2	5.86
gene19526	IER3	62.11	101.09	171.54	216.98				gene11797	IRG1	0.27	0.18	6.9	6.08				gene14256	EBF4	0.38	0.58	1.3	1.72
gene19531	PPP1R18	7.02	15.26	17.28	27.38				gene11802	SLAIN1	12.03	6.82	2.23	2.55				gene14262	TGM6	0.05	0.09	0.69	0.6
gene19542	LOC101107908	12.16	18.99	16.21	50.68				gene11814	SLITRK6	10.59	14.23	3.68	3.13				gene14263	TGM3	36.32	69.68	186.71	162.18
gene19689	LOC101123591	1.48	1.19	0.79	0.06				gene11819	LOC101104763	1.36	1.64	0.15	0.19				gene14270	LOC101105937	0.46	1.08	7.68	2.46
gene19809	ABT1	5.59	6.97	11.36	15.89				gene11852	CLDN10	6.98	4.59	0.82	1.5				gene14272	LOC101106192	5.77	10.87	21.81	18.04
gene19819	HMGN4	22.72	28.76	8.13	10.71				gene11855	DNAJC3	138.22	95.73	58.18	49.34				gene14291	TNFRSF6B	1.7	1.07	14.1	9.96
gene19889	LOC101106806	575.39	453.92	189.38	14.3				gene11860	RAP2A	1.67	2.6	5.81	6.48				gene14300	EEF1A2	130.48	86.97	44.91	14.95
gene19890	FAM65B	3.49	3.97	4.07	11.84				gene11883	FGF14	20.01	5.04	1.41	1.42				gene14307	SLC17A9	21	12.51	1.24	1.91
gene19897	KIAA0319	0.45	0.86	0.07	0.18				gene11892	LOC101114712	6.51	4.38	0.12	0.11				gene14315	SLCO4A1	0.72	0.7	2.03	2.25
gene19927	E2F3	4.45	2.42	8.35	10.93				gene11895	EFNB2	8.61	7.59	14.17	24.54				gene14325	SS18L1	1.27	0.98	3.37	3.94
gene19962	EDN1	12.82	18.56	28.5	34.95				gene11901	TNFSF13B	2.68	2.3	32.95	27.67				gene14337	EDN3	20.09	15.84	6.52	4.74
gene19965	ADTRP	45.01	20.03	16.14	4.71				gene11904	COL4A1	16.29	24.35	126.44	123.03				gene14340	LOC101101911	52.27	51.11	134.99	183.48
gene19970	SYCP2L	4.04	2.81	1.95	0.49				gene11905	COL4A2	8.95	12.3	46.23	48.58				gene14342	LOC101115640	1444.04	1010.02	376.22	285.37
gene19993	RIOK1	17	14.54	41.19	40.61				gene11906	RAB20	3.04	2.38	8.56	4.93				gene14343	LOC101102167	3.76	2.24	0.09	0.22
gene20014	LOC101122475	0.11	0.55	0.82	1.94				gene11918	F10	3.18	0.95	0.08	0				gene14344	LOC101102411	124.37	96.36	2.12	1.93
gene20027	IRF4	0.76	0.74	0.05	0.17				gene11923	ADPRHL1	4.44	3.39	0	0.34				gene14354	ZBP1	2.92	2.35	24.44	18.16
gene20031	VSTM5	5.65	4.15	1.77	0.85				gene11931	RASA3	8.56	7.8	22.78	27.23				gene14360	BMP7	2.09	3.05	9.42	7.61
gene20041	SLC36A4	2.21	1.5	3.56	4.58				gene11937	LOC101117429	58.03	54.2	2.61	2.38				gene14367	AURKA	5.31	5.41	14.26	13.88
gene20049	NAALAD2	2.38	3.26	0.57	0.4				gene11950	TOM1L1	48.84	39.46	16.8	14.8				gene14375	SNPH	1.45	1.86	0.51	0.67
gene20071	CTSC	22.85	32.39	43.73	82.18				gene11967	TRIM25	7.14	5.82	30.14	33.72				gene14390	TRIB3	7.46	2.04	0.91	2.07
gene20101	C21H11orf82	0.31	1.14	1.16	2.99				gene11994	MKS1	20.41	7.65	2	1.94				gene14401	LOC101110860	7.21	3.39	0.88	0.82
gene20107	LOC101114987	24.46	27.21	47.3	84.53				gene11995	LPO	777.7	333.17	13.42	7.88				gene14408	HM13	93.7	65.49	30.14	38.61
gene20121	KCTD14	6.62	2.53	0.59	0.31				gene12011	PRR11	1.49	1.29	4	5.46				gene14413	MYLK2	3.73	1.12	0.81	0.91
gene20171	SAA1	3.33	1.08	1.14	55.11				gene12018	VMP1	26.78	22.83	81.53	62.04				gene14414	FOXS1	1.72	2.21	9.17	6.25
gene20172	LOC101120613	1.28	1.01	0.51	10.75				gene12034	TBX2	2.91	4.23	10.29	6.54				gene14415	LOC101112411	2.47	1.74	7.01	4.59
gene20173	LOC101121216	196.65	164.69	74.83	3067.15				gene12042	CA4	7.03	2.34	0.91	1.04				gene14421	HCK	0.58	2	8.81	7.48
gene20271	SIAE	9.66	9.49	5.27	2.87				gene12062	LOC101114032	105.94	43.55	16.35	28.08				gene14433	SUN5	5.34	3.43	0.46	0.16
gene20285	FEZ1	5.61	10.33	2.87	3.53				gene12064	CCL4	0.37	0	48.87	38.19				gene14434	BPIFB2	1695.82	1191.45	1.35	3.37
gene20300	FAM118B	25.26	22.53	52.25	42.56				gene12065	LOC101114535	0	0	2.17	4.55				gene14435	BPIFB6	18.15	14.15	1.97	1.85
gene20307	KIRREL3	12.58	11.99	7.6	1.93				gene12068	LOC100101238	7.47	8.21	219.4	291.34				gene14439	LOC101114459	1.18	0.38	0	0
gene20309	ETS1	37.55	36.42	60.84	97.72				gene12069	CCL23	18.52	16.21	89.97	104.65				gene14444	LOC101115727	0.03	0.02	0.18	0.12
gene20338	LOC101120614	0.82	1.47	4.49	19.69				gene12072	CCL5	3.43	11.71	36.69	40.28				gene14445	LOC101115983	2018.34	2084.76	3.71	0.2
gene20343	PTGDR2	1.85	2.08	0	0.45				gene12082	SLFN13	0.95	0.19	3.83	4.07				gene14446	LOC101107619	1123.69	8479.74	1.66	0.53
gene20348	SLC15A3	2.18	2.59	6.24	11.08				gene12083	SLFN12L	4.14	2.59	29.98	14.75				gene14447	LOC101116248	1.95	1.87	0	0.11
gene20433	SCGB2A2	64.12	89.34	34.88	9.47				gene12084	UNC45B	5.29	4.28	0.08	0.29				gene14448	LOC101116500	1119.05	744.64	43.88	0.22
gene20486	ATL3	28.17	22.12	46.14	54.33				gene12095	CCL8	1.38	3.36	215.41	142.98				gene14450	BPIFA1	8.34	0.92	0	0.24
gene20512	RPS6KA4	1.72	3.28	5.5	8.56				gene12097	CCL2	5.92	17.63	427.49	382.54				gene14451	BPIFB1	52.41	11.97	0	1.36
gene20517	PYGM	34.35	22.03	8.88	3.7				gene12102	TMEM98	14.61	15.14	3.54	3.3				gene14456	SNTA1	8.12	5.45	2.46	1.71
gene20527	BATF2	0.59	0.49	1.68	2.06				gene12105	CDK5R1	0.69	1.23	2.97	2.71				gene14482	GGT7	7.69	2.58	2.83	1.03
gene20531	NAALADL1	0.83	0.45	0.09	0.1				gene12114	ATAD5	1.59	1.42	3.98	4.04				gene14483	LOC101114126	66.03	48.38	7.72	7.53
gene20566	OVOL1	20.18	27.24	110.94	86				gene12124	EVI2A	4.14	6.34	26.39	15.81				gene14488	PROCR	3.73	3.83	16.42	10.72
gene20574	FOSL1	0.75	0.47	46.3	77.53				gene12125	EVI2B	9.42	9.32	30.17	20.55				gene14512	EPB41L1	13.28	10.59	3.51	4.58
gene20592	RIN1	0.53	0.82	1.35	2.87				gene12129	LOC101118202	1.31	0.81	0.49	0.11				gene14517	SLA2	0.5	0.85	5.02	5.58
gene20603	ACTN3	19.37	11.98	3.06	2.67				gene12130	LGALS9	19.44	13.95	74.79	72.39				gene14520	SOGA1	0.42	0.69	0.6	1.99
gene20604	CTSF	15.43	14.74	6.49	4.63				gene12131	NOS2	0	0.2	0.31	0.68				gene14521	SAMHD1	42.33	40.75	156.2	168.28
gene20605	CCDC87	0.16	0.2	0	0				gene12137	TNFAIP1	7.65	10.8	23.15	21.39				gene14522	C13H20orf118	3.29	2.11	0.49	0
gene20616	RHOD	5.2	5.72	17.74	23.31				gene12145	SLC13A2	7.08	4.7	0.18	0				gene14535	VSTM2L	2.01	0.86	0.26	0
gene20622	CLCF1	1.41	1.92	5.76	8.26				gene12147	UNC119	13.36	11.34	4.08	5.06				gene14538	TGM2	6.37	6.34	27.58	25.34
gene20643	LOC101111922	3.1	1.8	0.71	0.46				gene12176	CORO6	1.19	1.22	0.28	0.22				gene14540	BPI	0	0	0.73	0.13
gene20646	ALDH3B1	6.51	4.27	0.99	1.45				gene12185	CPD	35.07	23.89	7.93	7.44				gene14547	PPP1R16B	8.07	9.35	26.29	29.08
gene20653	LRP5	6.39	5.06	2.38	2.29				gene12198	LOC101102253	0.88	0.96	2.22	4.34				gene14551	LOC101102833	1.39	4.19	6.09	9.98
gene20666	CCND1	8.86	11.78	18.78	27.94				gene12200	DOC2B	1.61	2.36	4.35	9.01				gene14566	MYBL2	6.12	10.48	19.85	19.1
gene20676	SHANK2	12.25	7.84	4.29	0.76				gene12214	SERPINF2	86.35	41.65	2.23	1.65				gene14576	HNF4A	0.08	0.22	0.85	1.02
gene20685	CDKN1C	222.2	246.42	99.4	83.91				gene12256	ASPA	12.18	10.26	4.89	3.01				gene14580	ADA	30.67	25.2	53.67	71.88
gene20691	LOC101102683	560.22	323.87	145.22	125.72				gene12257	TRPV3	1.73	1.52	7.31	9.66				gene14581	WISP2	1.44	4.56	1.09	0.54
gene20695	TNNI2	658.29	357.08	168.57	82.81				gene12263	P2RX5	1.37	1.09	3.73	2.25				gene14590	TOM	30.55	62.79	250.49	188.26
gene20716	IRF7	2.42	0.96	12.8	15.18				gene12269	ATP2A3	42.3	27.71	3.9	5.25				gene14593	SLPI	0	0	6.89	6.86
gene20728	IFITM1	22.87	27.76	77.52	94.36				gene12273	ANKFY1	6.89	4.21	10.57	14.06				gene14595	RBPJL	0.74	0.2	0	0.06
gene20729	LOC101104700	45.95	35.56	135.01	166.97				gene12281	FBXO39	0.08	0	0.89	0.73				gene14617	WFDC2	151.88	158.37	1.31	5.73
gene20731	LOC101104441	2.46	1.53	5.94	8.52				gene12282	XAF1	9.33	4.31	66.01	45.56				gene14626	UBE2C	3.64	7.27	14.6	11.35
gene20734	LOC101105199	119.4	75.62	26.31	11.61				gene12283	LOC101112994	0	0.36	0.39	6.02				gene14627	TNNC2	1116.59	624.99	248.58	125.62
gene20774	PAPSS2	8.65	7.47	20.12	24				gene12284	SLC13A5	0.32	0.21	0.89	1.44				gene14630	ZSWIM3	1.96	2.4	1.03	0.99
gene20784	ANKRD22	28.72	17.06	49.04	52.65				gene12291	FAM64A	0.72	3.07	5.89	4.48				gene14637	MMP9	0.31	0.14	2.22	2.68
gene20787	FAS	7.87	5.81	14.85	15.12				gene12304	ZNF594	0.41	1.52	2.94	4.11				gene14640	CD40	0.25	2.26	10.58	8.93
gene20791	IFIT2	4.82	4.58	46.16	93.75				gene12311	LOC443086	12.07	7.27	0.14	0.26				gene14647	SLC2A10	7.2	2.29	2.62	2.01
gene20792	IFIT3	13.04	14.65	192.31	266.9				gene12318	CHRNE	9.3	10.36	3.8	4.04				gene14648	EYA2	32.52	22.7	4.67	11.33
gene20793	IFIT1	7.2	5.5	71.27	117.55				gene12324	VMO1	54.06	64.76	4.12	1.35				gene14652	SULF2	58.94	52.78	16.58	24.88
gene20794	IFIT5	7.11	6.84	15.5	25.2				gene12327	CXCL16	15.38	24.42	100.95	65.74				gene14654	PREX1	1.25	1.76	4.01	7.09
gene20799	HTR7	2.52	2.46	4.6	11.08				gene12330	ARRB2	2.26	4.54	6.93	9.26				gene14659	ZNFX1	8.5	7.87	30.15	25.38
gene20813	HHEX	1.96	4.13	6.52	9.06				gene12339	BCL6B	1.23	4.74	10.49	11.58				gene14681	NFATC2	1.56	2.26	4.41	7.23
gene20820	CEP55	3.05	3.4	8.87	13.25				gene12341	SLC16A11	2.03	1.2	0.33	0.82				gene14687	BCAS1	67.2	34.51	16.26	14.1
gene20840	LOC101106985	1.94	1.46	8.85	10.35				gene12343	CLEC10A	0.84	1.42	23.43	18.9				gene14708	ST3GAL2	3.34	2.2	4.63	8.71
gene20877	SFRP5	5.67	7.13	1.5	1				gene12344	ASGR2	0.33	0.65	26.15	19.47				gene14710	AARS	68.64	50.83	32.35	31.72
gene20881	LOXL4	8	5.89	3.77	2.03				gene12345	ASGR1	0.24	0.92	3.55	4.58				gene14718	MLKL	2.57	4.51	18.99	17.51
gene20882	PYROXD2	2.01	2.36	0.18	0.13				gene12347	ACADVL	61.41	45.68	27.95	20.72				gene14733	CHST6	0	0.07	1.61	2.4
gene20888	SLC25A28	27.96	24.67	51.15	51.35				gene12353	CLDN7	45.02	28.12	6.66	6.96				gene14750	CDYL2	0.49	0.48	2.35	2.61
gene20907	LOC101111924	0	0.04	0.19	0.45				gene12354	SLC2A4	11.49	6.26	1.26	1.15				gene14761	CMIP	7.03	5.73	10.16	18.04
gene20915	KAZALD1	2.26	1.75	0.59	0.31				gene12363	PLSCR3	3.72	5.05	12.3	9.8				gene14772	NECAB2	0.4	0.38	1.62	2.56
gene20932	NOLC1	41.3	45.67	68.05	114.48				gene12368	TMEM102	4.1	6.23	1.88	2.18				gene14781	WFDC1	20.54	13.08	48.2	45.74
gene20969	WDR96	2.11	1.05	0.7	0.43				gene12375	TNFSF13	18.24	15.24	1.14	0.39				gene14782	ATP2C2	6.06	4.42	1.83	2.88
gene20985	DUSP5	1.14	1.69	14.09	15.59				gene12378	CD68	4	4.99	23.01	21.13				gene14784	COTL1	46.51	77.44	283.08	309.55
gene21002	NRAP	34.65	19.08	9.3	2.67				gene12382	SAT2	9.87	16.09	5.64	4.57				gene14787	CRISPLD2	2.24	4.38	9.25	9.28
gene21065	LOC101102109	0.79	0.62	0.34	0.05				gene12384	ATP1B2	1.23	0.25	3.32	1.79				gene14795	IRF8	1.73	6.29	9.92	14.66
gene21112	PTPRE	1.58	2.47	6.48	17.6				gene12390	TMEM88	1.49	4.94	6.42	11.64				gene14796	LOC101103258	0.24	1.05	2.52	1.96
gene21148	LOC101120622	3.18	1.27	0	0.35				gene12414	TMEM107	53.6	40.26	16.18	10.81				gene14822	APRT	20.1	23.12	59.96	39.42
gene21165	PQLC1	9.99	11.02	27.28	26.47				gene12420	AURKB	6.29	7.78	21.65	14.17				gene14844	TUBB3	1.13	2.61	5.02	4.12
gene21193	NETO1	0	0.13	0.79	0.21				gene12432	SLC25A35	7.1	3.46	1	1.08				gene14851	SHCBP1	2.23	3.25	7.59	8.05
gene21198	LOC101112529	2.14	2.97	0.88	1.05				gene12433	ARHGEF15	0.95	1.15	2.44	3.9				gene14853	ORC6	6.54	9.28	22.66	14.8
gene21200	CCDC102B	13.23	11.59	5.11	2.64				gene12443	PIK3R5	1.87	3.82	11.37	11.39				gene14854	MYLK3	2.91	1.89	1.29	0.83
gene21207	LOC101104705	4.36	3.23	41.3	49.86				gene12449	DHRS7C	14.47	4.19	0	0				gene14857	GPT2	44.43	27.89	7.84	15.1
gene21226	SLC39A6	27.08	35.45	53.95	77.44				gene12454	MYH13	1.78	0.21	0.13	0.07				gene14866	ABCC11	0.17	0.07	1.53	0.06
gene21248	KLHL14	8.32	4.22	1.98	1.53				gene12455	MYH8	285.25	123.81	0.33	7.57				gene14881	SNX20	0.08	0.61	2.49	1.76
gene21258	B4GALT6	16	16.03	39.53	41.72				gene12456	MYH4	308.76	113.48	0.05	1.16				gene14887	TOX3	4.52	3.86	2.09	1.62
gene21261	DSG3	48.48	85.07	149.2	187.57				gene12457	OMYHC2X	62.1	62.97	0.39	3.37				gene14895	IRX3	14.95	10.87	4.68	6.59
gene21272	CHST9	37.25	23.67	22.02	0.17				gene12458	OMYHC2A	141.36	90.85	0.76	5.17				gene14906	LOC101116756	2.01	2.07	3.43	8.05
gene21273	AQP4	1.27	0.52	0.28	0				gene12459	MYH3	4.67	1.93	0.17	0.15				gene14907	MT1A	1.11	2.16	13.7	2.58
gene21276	TAF4B	1.7	1.77	5.83	7.08				gene12460	LOC101103408	3.14	0.8	3.63	6.39				gene14912	MT4	0	0	21.9	4.91
gene21314	LOC100037674	6.43	12.11	15.41	23.72				gene12482	FAM18B2	70.99	59.67	39.3	18.14				gene14919	GNAO1	2.93	2.92	8.45	8.63
gene21327	MYOM1	18.92	11.45	4.64	1.83				gene12490	TRPV2	0.54	3.17	5.54	2.85				gene14922	SLC12A3	1.4	0.55	0.03	0.06
gene21337	EPB41L3	8.74	9.96	2.57	3.26				gene12493	CENPV	7.43	3.32	1.59	2.15				gene14923	HERPUD1	145.23	103.38	43.3	33.95
gene21340	LAMA1	0.01	0.07	0.13	0.15				gene12498	ADORA2B	0.64	0.7	2.78	4.58				gene14924	NLRC5	2.31	2.75	16.63	16.87
gene21344	SOGA2	1.84	1.96	2.92	5.23				gene12502	ALDH3A1	10.56	8.72	5.04	2.54				gene14942	GPR114	0.2	0.06	0.54	1.18
gene21361	TUBB6	6.37	9.83	19.99	25.25				gene12509	RNF112	1.66	1.91	0.4	0.48				gene14978	CDH5	7.32	12.31	24.12	33.16
gene21411	LIPG	0.14	0.13	2.18	6.4				gene12510	MFAP4	8.01	28.34	11.64	7.53				gene14984	CMTM3	7.44	11	23.2	23.25
gene21438	CCDC68	30.13	25.93	11.19	1.56				gene12528	LRRC48	0.92	1.23	0.58	0.19				gene14992	CDH16	14.52	8.98	0.08	0.11
gene21450	ALPK2	0.55	0.22	0.08	0.12				gene12533	RASD1	5.12	2.14	0.87	0.9				gene15009	EXOC3L1	0	0.1	0.47	0.67
gene21456	SEC11C	123.28	95.68	47.19	23.33				gene12567	EPN3	6.15	6.2	3.01	3.22				gene15016	PLEKHG4	0.03	0.11	0.31	0.7
gene21463	PMAIP1	10.78	25.72	18.08	72.72				gene12576	TMEM92	0	0.14	1.04	1.36				gene15017	KCTD19	0	0.07	0.88	0.48
gene21467	LOC101102608	0.23	0.06	0.71	0.56				gene12578	COL1A1	23.27	113.51	272.55	141.56				gene15018	LRRC36	0.55	0.09	0	0
gene21478	SERPINB5	31.66	66.34	121.6	217.94				gene12581	PPP1R9B	26.49	44.51	76.28	83.89				gene15021	HSD11K	36.66	21.44	0.26	1.35
gene21481	LOC101103862	5.8	6.26	9.03	19.13				gene12583	PDK2	10.79	7.8	4.23	4.59				gene15026	RLTPR	0.12	0.24	0.91	1.59
gene21482	LOC101104114	1.26	0.09	1.37	2.34				gene12584	ITGA3	8.57	8.37	20.42	18.68				gene15036	CENPT	0.98	2.22	4.66	4.51
gene21485	SERPINB2	0.94	1.45	6.59	6.94				gene12596	ZNF652	13.92	11.53	5.09	7.01				gene15044	PSMB10	24.4	26.7	130.56	121.22
gene21506	TMEM8A	5.56	3.51	1.2	0.9				gene12598	ABI3	2.22	1.77	8.23	7.41				gene15053	PLA2G15	0	0.08	0.59	0.76
gene21530	MSLN	20.78	21.6	5.74	2.05				gene12601	B4GALNT2	1.67	0.79	0.23	0.42				gene15065	HAS3	4.12	4.12	18.24	19.47
gene21559	EME2	1.72	0.54	2.92	4.72				gene12628	PRR15L	55.04	37.14	2.83	6.13				gene15088	HP	12.65	13.92	0.88	0.39
gene21568	RPL3L	12.02	7.67	4.68	0.42				gene12635	TBX21	0.45	0.5	2.28	1.83				gene15097	MARVELD3	20.36	19.12	5.6	5.52
gene21573	NOXO1	7.14	5.89	2.24	0.59				gene12663	FBXO47	0.16	0.22	0.55	1.81				gene15099	CHST4	89.38	52.34	7.76	10.06
gene21579	RAB26	21.45	8.48	3	0.92				gene12677	PPP1R1B	24.83	17.77	0.35	2.88				gene15109	PLEKHF1	2.28	3.53	0.58	0.99
gene21589	ABCA3	1	1.29	0.42	0.37				gene12679	TCAP	877.11	532.4	18.51	44.47				gene15111	CCNE1	1.28	1.35	5.18	2.78
gene21592	C24H16orf59	1.07	1.42	0.16	0.26				gene12680	PNMT	0.58	1	0	0				gene15128	C14H19orf40	44.43	46.45	20.31	19.1
gene21609	PAQR4	1.55	0.39	0.11	0				gene12686	ZPBP2	2.24	4.8	0.38	1				gene15129	RHPN2	15.87	6.76	0.32	0.42
gene21610	PKMYT1	0.02	0.2	0.36	1.11				gene12689	ORMDL3	31.97	23.06	16.74	12.37				gene15153	LOC101120105	0.13	0.13	22.53	0
gene21613	TNFRSF12A	12.72	8.26	56.13	103.78				gene12691	GSDMA	2.16	2.93	0.08	1.24				gene15154	LOC101120353	0	0	15.72	0
gene21654	MEFV	0.09	0.08	0.62	4.9				gene12702	CDC6	0.49	2.45	9.11	10.92				gene15155	LOC101113168	4.75	1.74	87.55	0
gene21672	SRL	5.57	4.32	1.68	0.79				gene12703	LOC101108238	0.52	0.16	1.77	3.29				gene15156	LOC101113693	0.6	0	8.37	0
gene21681	CDIP1	2.64	3.65	0.34	1.08				gene12710	CCR7	0.63	1.41	4.1	3.34				gene15157	LOC101113430	0	0	194.21	0
gene21695	C24H16orf89	124.06	79.22	68.3	3.66				gene12712	KRT222	2.25	6.87	0.66	2.77				gene15162	LOC101121622	0	0	71.01	0
gene21702	RBFOX1	7.94	3.26	2.74	1.25				gene12720	KRT20	0	1.19	3.38	1.77				gene15163	LOC101121877	0.37	0.72	254.89	0
gene21735	RSL1D1	59.41	55.78	95.17	145.2				gene12721	KRT23	226.46	116.46	17.41	35.13				gene15172	HPN	5.89	2.68	1.25	1.22
gene21738	TNFRSF17	0.19	1.5	0	0				gene12743	K33	1.1	0	0	0				gene15177	FXYD5	20.02	42.15	88.72	96.2
gene21758	PDXDC1	44.46	36.03	17.78	16.43				gene12753	KRT19	723.34	430.41	51.33	71.28				gene15204	ZBTB32	0.14	0.21	0.94	0.76
gene21760	C24H16orf45	16.81	18.61	6.51	4.1				gene12756	KRT16	1.25	0.68	15.08	1.09				gene15214	ARHGAP33	0.41	0.12	0.85	0.87
gene21763	MYH11	110.86	86.8	35.7	18.35				gene12757	KRT14	195.3	105.48	1473.96	535.42				gene15216	NPHS1	0.06	0.03	0.27	0.37
gene21766	ABCC1	2.2	2.31	4.13	8.16				gene12758	LOC101118712	0.38	0.4	2.15	1.47				gene15221	TYROBP	11.7	29.24	71.09	75.24
gene21777	SYT17	11.68	7.23	4.42	2.12				gene12761	HAP1	8.32	2.77	2.05	1.48				gene15233	LOC101121285	11.81	6.16	1.39	1.15
gene21781	TMC7	0.47	0.28	0.48	2.34				gene12774	DHX58	6.02	4.14	29.52	23.95				gene15269	LOC101109475	0.01	0	0.13	0.03
gene21782	TMC5	13.77	4.52	3.77	0.5				gene12789	COASY	14.02	12.77	7.21	6.57				gene15286	RYR1	7.04	3.93	1.76	1.25
gene21794	ACSM5	5.09	3.7	1.33	0.55				gene12791	PSMC3IP	13.74	24.96	65.5	52.55				gene15287	MAP4K1	0.42	1.22	4.03	4.01
gene21797	LOC101120375	48.53	31.85	10.55	7.59				gene12800	RAMP2	17.04	23.19	51.1	42.15				gene15296	RINL	0.14	0	0.56	0.85
gene21801	ACSM3	47.15	27.08	16.37	0.77				gene12815	PTGES3L	7.16	7	2.59	3.07				gene15300	LOC101113431	19.12	83.32	322.93	129.24
gene21810	ANKS4B	0.33	1.14	0	0				gene12818	IFI35	28.18	26.75	115.96	99.79				gene15316	GMFG	2.64	4.4	13.71	19.92
gene21843	ERN2	21.65	12.65	4.99	0.32				gene12820	RND2	11.23	8.03	2.82	2.92				gene15320	ZFP36	5.39	11.81	24.64	15.6
gene21858	LOC101119437	0.05	0.03	0.24	0.33				gene12821	BRCA1	1.09	1.95	6.13	5.54				gene15322	PLEKHG2	0.76	0.88	2.44	3.32
gene21867	IL4R	8.27	12.15	13.43	33.32				gene12823	TMEM106A	0.66	0.37	4.29	5.16				gene15329	EID2	0.18	0.39	4.27	3.8
gene21883	ATP2A1	91.88	58.89	26.05	9.13				gene12829	MEOX1	23.59	33.72	83.49	43.1				gene15333	FCGBP	19.37	10.06	0.29	0.51
gene21891	IL27	1.69	1.81	5.99	13.88				gene12844	C11H17orf53	0.6	0	0.67	1.06				gene15350	LTBP4	5.17	20.97	3.66	7.56
gene21892	NUPR1	1590.84	910.73	544.4	147.1				gene12851	RUNDC3A	0	0.2	1.05	0.85				gene15360	LOC101121539	0.54	0.95	0	0.13
gene21904	ALDOA	587.29	403.37	191.05	191.34				gene12863	GJC1	1.74	1.83	9.1	9.09				gene15362	CYP2A6	34.58	21.55	5.54	0.43
gene21929	MYLPF	856.1	527.09	208.75	119.61				gene12869	KIF18B	0.5	0.79	1.95	2.12				gene15368	LOC101122718	56.59	30.73	270.85	182.47
gene21948	C24H16orf93	2.54	0.6	0.32	0				gene12877	FMNL1	0.99	2.06	5.75	5.86				gene15375	TGFB1	10.58	14.6	25.79	32.03
gene21964	BCKDK	6.48	5.12	2.22	2.18				gene12879	MAP3K14	3.07	2.57	5.73	6.93				gene15381	LOC101103174	14.08	14.07	43.1	29.31
gene21970	ITGAM	1.56	0.67	1.75	3.79				gene12883	RDM1	2.02	4.7	8.23	6.89				gene15408	LOC101106871	21.39	8.3	1.53	0.52
gene21973	ITGAD	2.31	2.57	0.31	0.03				gene12889	WNT3	1.71	1.76	3.55	4.65				gene15421	LOC101108413	0	0	1.06	0.46
gene21974	LOC101106131	22.84	16.78	5.04	1.53				gene12897	MYL4	1.32	0.64	0.34	0				gene15429	PLAUR	7.76	10.04	26.09	30.45
gene21978	C24H16orf58	9.93	6.7	3.18	3.28				gene12907	2017-03-10	0	0.04	0.04	0.68				gene15433	KCNN4	48.13	26.84	0.25	1.72
gene21994	VKORC1L1	17.09	8.12	23.89	29.06				gene12911	ACE	6.23	8.34	3.08	2.93				gene15444	LOC101110261	6.26	4.03	1.13	0.77
gene22003	TYW1	7.24	7.39	12.58	18.62				gene12926	SCN4A	0.42	0.35	0	0.07				gene15445	CEACAM20	2.26	0.6	0.35	0.16
gene22028	CLDN3	36.18	28.98	9.61	4.43				gene12929	LOC101102001	0.55	0	1.78	1.03				gene15451	BCL3	5.86	6.39	15.22	15.38
gene22033	DNAJC30	0.29	0	1.8	0.62				gene12935	PECAM1	99.56	123.3	287.35	224.6				gene15457	LOC101112253	22.6	25.08	76.95	60.07
gene22077	CLDN15	0.88	0.14	1.64	2.16				gene12936	MILR1	1	2.66	8.81	9.84				gene15462	RELB	4.71	3.98	13.98	17.92
gene22088	PAI-1	2.29	1.33	10.28	31.6				gene12941	KPNA2	18.43	26.18	67.47	43.83				gene15474	LOC101115564	0.83	0.95	4.59	3.15
gene22098	ZAN	0.03	0.11	0.15	0.26				gene12953	FN3K	2.45	1.19	0.23	0				gene15476	CKM	1167.24	567.53	98.82	63.57
gene22111	AGFG2	12.84	9.42	5.23	3.38				gene12971	LOC101110855	1.46	4.52	13.89	14.44				gene15484	RTN2	7.91	5.3	3.72	2.26
gene22135	LOC101123437	144.59	90.06	46.28	9.42				gene12986	MYADML2	2.57	2.94	0	0				gene15488	GPR4	0.1	0.56	2.61	1.71
gene22174	USP42	6.37	4.72	11.61	11.5				gene12987	PYCR1	29.91	26.07	7.89	14.73				gene15499	FOXA3	1.84	2.72	0	0.13
gene22192	RNF216	10.29	8.88	19.79	19.06				gene12994	P4HB	406.41	363.17	218.1	167.68				gene15510	CCDC8	18.18	14.39	6.29	9.11
gene22195	ACTB	458.17	497.63	712.88	1159.28				gene12995	PPP1R27	3.96	2.6	0	0.63				gene15515	DACT3	1.1	1.51	2.46	4.6
gene22201	RADIL	4.37	4.87	1.49	1.23				gene12999	SLC25A10	7.88	7.5	4.03	3.88				gene15519	SLC1A5	49.11	35.63	11.61	12.34
gene22213	LFNG	2.46	3.66	0.63	0.48				gene13011	LOC443340	1113.2	1301.46	3110.74	2356.41				gene15531	MEIS3	0.73	0.98	3.12	3.4
gene22243	ACTA1	579.27	413.51	200.87	140.79				gene13015	ENTHD2	0.62	0.36	1.56	1.53				gene15554	ZNF114	0.33	0.96	3.11	2.06
gene22246	TAF5L	1.17	1.08	3.47	3.56				gene13021	ENDOV	3.23	3.59	9.32	9.81				gene15556	EMP3	13.87	21.08	49.19	58.13
gene22247	URB2	0.92	1.52	1.91	3.44				gene13022	RNF213	3.6	2.34	26.81	28.42				gene15566	FAM83E	0.55	1.26	0.19	0
gene22299	FAM89A	8.52	11.31	24.95	40.85				gene13029	TBC1D16	8.06	6.89	1.29	2.34				gene15573	LOC101123063	7.8	4.11	1.07	0.63
gene22344	ACTN2	94.6	54.96	36.42	16.52				gene13034	CBX2	0.2	0.39	1.51	1.75				gene15578	FGF21	1.96	1.74	0.37	0.32
gene22348	CHRM3	61.3	39.88	34.77	6.01				gene13038	C1QTNF1	4.39	7.19	18.2	12.23				gene15579	BCAT2	21.63	16.12	6.21	9.39
gene22353	LOC101119276	0.29	0.21	0.12	0.09				gene13042	TIMP2	330.74	314.59	140.38	80.75				gene15591	NTF4	1.46	1.62	0.44	0.05
gene22370	CDK1	1.58	3.59	5.51	9.77				gene13046	PGS1	10.08	8.02	23.49	26.87				gene15596	HRC	34.97	23.89	8.66	6.21
gene22372	RHOBTB1	14	15.27	6.66	4.93				gene13047	SOCS3	1.5	2.9	31.79	25.32				gene15601	CD37	1.08	0.97	2.5	3.57
gene22379	EGR2	0.16	0.36	0.54	2.29				gene13048	LOC101113775	9.27	11.29	6.81	2.89				gene15618	RRAS	4.21	7.62	15.7	13.28
gene22401	MYPN	5.32	3.09	1.51	0.62				gene13049	BIRC5	15.15	24.74	64.91	45.77				gene15623	ADM5	0.27	0.75	11.28	6.98
gene22416	DDX21	64.96	55.59	121.7	179.73				gene13051	TK1	4.37	10	31.48	29.44				gene15624	CPT1C	1.35	1.18	3.79	4.59
gene22418	SRGN	30.56	41.83	40.65	113.14				gene13067	ST6GALNAC1	8.88	6.17	0.3	0.27				gene15626	TSKS	2.35	3.31	4.56	8.05
gene22424	TSPAN15	33.49	23.14	13.53	5.65				gene13071	CYGB	1.68	1.4	9.99	6.59				gene15636	ATF5	405.81	221.37	64.69	76.35
gene22428	COL13A1	4.49	5.94	21.42	28.81				gene13079	FAM100B	163.32	139.54	228.1	504.4				gene15643	MYH14	49.95	36.4	18.04	27.58
gene22444	PCBD1	36.2	41.01	16.56	3.6				gene13081	RNF157	10.49	5.51	4.3	4.12				gene15645	NAPSA	0.08	0.15	0.24	1.56
gene22452	SPOCK2	6.46	7.58	1.57	2.11				gene13084	ZACN	0.17	0.65	0.26	2.46				gene15649	MYBPC2	7.51	2.85	2.19	1.54
gene22474	MYOZ1	107.84	61.89	17.1	8.88				gene13098	UNK	1.61	1.36	2.83	3.55				gene15658	CLEC11A	0	0.96	2.43	1.95
gene22482	PLAU	16.99	23.66	39.39	90.76				gene13132	HID1	28.86	18.85	2.86	2.19				gene15663	KLK1	58.43	43.02	0	0.24
gene22500	KCNMA1	72.77	40.7	17.86	3.1				gene13146	LOC101104164	0	0.2	4.75	3.35				gene15668	KLK7	2.37	3.12	18.46	15.02
gene22506	PPIF	36.6	51.19	108.06	123.37				gene13149	LOC101104922	0.24	0	0.74	1.38				gene15669	KLK8	2.25	2.07	10.48	4.88
gene22517	DYDC1	7.01	4.74	0.4	0.64				gene13151	CD300A	1.27	1.01	9.58	8.6				gene15675	KLK14	2.57	4.45	15.66	10.05
gene22523	NRG3	0.38	0.12	0.77	0.96				gene13157	DNAI2	0	0	0.52	0.21				gene15684	CLDND2	0	0	1.15	0.8
gene22541	LDB3	18.74	12.22	3.81	2.64				gene13162	LOC101107454	0	0	0.01	0.18				gene15685	NKG7	0.3	0	4.26	1.15
gene22558	GDF10	1.65	4.2	0.22	0				gene13167	SSTR2	3.8	3.9	0.1	0				gene15688	SIGLEC10	1.71	2.18	4.31	5.56
gene22567	C25H10orf71	0.88	1.37	0.55	0.16				gene13168	SLC39A11	61.8	54.95	27.19	32.28				gene15689	SIGLEC8	0.41	0.16	1.36	1.12
gene22586	RASSF4	20.57	13.23	7.31	4.79				gene13169	SOX9	9.02	6.57	1.16	3.47				gene15693	LOC101102085	0.28	0.3	1.93	1.62
gene22601	MYOM2	9.3	3.48	2.5	0.58				gene13171	KCNJ16	3.22	4.28	0.45	1.13				gene15734	LOC101110787	1.56	0.93	0	0
gene22612	LOC101105470	15.35	48.1	8.82	15.43				gene13178	FAM20A	9.13	4.54	3.65	3.38				gene15741	LOC101112084	0.82	0.67	3.67	3.72
gene22624	VEGFC	6.65	9.42	12.99	19.58				gene13180	WIPI1	15.4	12.21	6.09	5.7				gene15748	LOC101117868	0.5	0.65	2.11	1.45
gene22639	CDKN2AIP	9.79	9.27	16.33	21.83				gene13181	ARSG	12.48	7.31	3.44	5.32				gene15767	VSTM1	0	0.24	1.77	1.33
gene22645	ENPP6	0.23	0.53	0	0				gene13182	SLC16A6	0.15	0.14	1.73	1.72				gene15783	LOC101120012	15.4	8.88	6.24	4.69
gene22658	SLC25A4	302.57	177.52	69.73	38.3				gene13183	AMZ2	17.27	13.01	8.8	6.05				gene15785	UBE2S	23.85	36.53	69.03	63.67
gene22668	TLR3	3.05	2.39	0.47	1.52				gene13190	LOC101110347	1.19	0.86	0.14	0.5				gene15794	PPP6R1	7.87	8.51	13.83	24.93
gene22669	FAM149A	44.25	30.77	16.26	7.82				gene13191	CACNG1	4.9	2.41	0	0				gene15798	TNNI3	32.41	20.04	11.65	3.95
gene22684	MTUS1	30.21	24.61	13.36	9.46				gene13204	ADORA1	5.43	3.95	0.22	0.81				gene15799	TNNT1	346.69	201.82	133.44	76.16
gene22685	PDGFRL	1.01	13.92	2.16	3.09				gene13229	NFASC	0.11	0.5	0.06	0.11				gene15806	LOC101123578	0.01	0.05	0.37	0.21
gene22694	ZDHHC2	2.95	2.86	1.07	1.03				gene13234	TMCC2	2.39	2.07	0.9	1.27				gene15807	LOC101102007	0	0.39	1.15	1.41
gene22703	SGCZ	4.71	1.57	0.71	0				gene13240	MFSD4	51.99	31.34	1.85	0.89				gene15829	LOC101106280	0.01	0	0.06	0.04
gene22710	LOC101113127	1.27	1.15	2.96	5.17				gene13241	ELK4	0.72	0.7	1.13	3.09				gene15830	LOC101106542	0.39	0.31	3.4	3.54
gene22712	MFHAS1	3.09	4.49	13.13	13.7				gene13242	SLC45A3	2.24	1.63	0.65	0.77				gene15835	TMC4	5.49	3.84	1.77	2.16
gene22721	TMEM66	167.88	134.21	78.35	52.39				gene13247	SLC26A9	6.73	3.63	1.14	1.08				gene15883	ZNF772	0	0.07	0.02	1
gene22729	GSR	20.17	19.67	33.61	44.5				gene13253	LOC101116493	20.1	15.9	37.73	39.83				gene15916	A1BG	1.1	0	0	0.15
gene22740	NRG1	34.56	20.53	64.7	70.57				gene13261	IL10	0.19	0	1.81	1.65				gene15964	LOC101117013	3.61	5.2	11.58	14.34
gene22746	MAK16	36.54	31.54	42.91	90				gene13262	IL19	0	0	2.62	0.71				gene15965	LOC101117272	36.61	32.74	117.28	79.42
gene22781	LOC780507	33.69	33.35	12.96	8.53				gene13263	IL20	0	0	0.41	1.3				gene15974	MMP13	0.43	0.34	9.59	9.44
gene22791	LOC101115758	3.13	3.4	9.97	3.4				gene13267	PIGR	984.75	619.92	18.76	19.16				gene15975	MMP12	21.95	29.99	1.58	4.6
gene22794	IDO1	8.4	9.89	12.75	40.11				gene13272	C4BPB	0.16	0	0.5	1.98				gene15976	MMP3	0.29	0.49	25.03	6.86
gene22805	LOC101117646	97.47	62.51	38.34	16.13				gene13273	LOC101119740	3.37	1.69	1.22	0.37				gene15977	MMP1	1.06	0.08	13.83	12.35
gene22809	PLAT	7.84	8.64	11.89	31.07				gene13303	RGS2	10.67	8.69	41.59	40.15				gene15980	MMP20	0.07	0.41	2.19	1.12
gene22814	SLC20A2	23.24	13.28	39.36	56.01				gene13305	RGS1	6.73	18.22	70.64	40.51				gene15981	MMP7	52.03	10.38	3.43	25.83
gene22853	IL3RA	3.96	4.88	10.91	12.75				gene13318	ESRRG	112.93	86.48	6.98	6.08				gene15985	BIRC3	31.44	36.67	100.06	84.36
gene22868	LOC101116018	15163.6	4134.04	472.47	89.73				gene13321	SPATA17	2.14	1.36	0.58	0				gene15996	TRPC6	1.81	1.72	6.12	5.78
gene22967	GPR64	3.32	1.03	0.94	0.51				gene13325	TGFB2	30.06	29.35	13.47	15.23				gene16028	GUCY1A2	0.82	0.04	2.11	0.7
gene22985	SMPX	249.74	164.62	108.24	59.53				gene13326	LOC101121619	0.02	0.03	0.01	0				gene16031	SLN	328.74	163.59	77.4	21.28
gene23041	CXHXorf21	5.61	6.51	16.36	55.59				gene13332	BPNT1	36.8	38.88	19.32	15.61				gene16033	RAB39A	2.06	0.31	8.28	2.7
gene23083	LANCL3	2.06	1.28	2.87	5.6				gene13338	2017-03-02	83.75	103.26	54.81	33.1				gene16035	ACAT1	137.17	137.01	75.5	68.08
gene23104	LOC101102959	0	0.41	1.92	1.36				gene13340	LOC101102079	1.05	2.99	4.84	6.33				gene16055	LAYN	14.36	10.8	41.23	26.72
gene23115	DDX3X	126.9	143.58	192.78	328.71				gene13344	HHIPL2	1.66	1.32	0.14	0				gene16062	CRYAB	262.74	159.97	161.94	59.24
gene23138	CXHXorf36	8.03	4.73	11.65	16.4				gene13346	MIA3	171.21	134.56	29.13	28.17				gene16063	HSPB2	15.92	11.97	7.08	4.39
gene23162	MSN	68.66	88.36	117.1	192.44				gene13350	FAM177B	60.37	49.61	0.84	1.25				gene16064	C15H11orf52	32.95	22.5	3.59	0.9
gene23165	VSIG4	7.35	3.2	1.91	1.91				gene13353	SUSD4	15.24	4.95	1.46	0.53				gene16070	SDHD	274.85	183.09	122.96	89.76
gene23178	LOC101115432	62.8	62.25	29.47	14.93				gene13376	EPHX1	49.02	35.86	13.05	10.6				gene16092	ZBTB16	48.6	26.82	16.5	16.69
gene23182	LOC101116800	58.22	47.79	19.55	17.62				gene13393	ADCK3	32.51	21.94	1.53	2.4				gene16100	NXPE2	14.15	10.81	1.77	1.22
gene23209	LOC101122329	13.61	14.46	6.15	4.75				gene13426	KMO	1.53	0.78	7.27	10.98				gene16112	LOC101117785	2.48	3.55	9.57	8.07
gene23234	PRICKLE3	5.58	6.12	12.78	10.83				gene13436	ATP1B1	730.86	456.48	67.09	73.34				gene16122	LOC443411	105.46	66.87	0	1.9
gene23288	CFP	0.74	1.66	2.28	4.2				gene13444	SELP	5.44	9.11	56.22	28.52				gene16125	IL10RA	0.77	2.57	4.41	5.52
gene23290	TIMP1	59.74	60.79	68.73	170.63				gene13445	SELL	1.02	1.17	7.2	10.48				gene16129	AMICA1	13.39	15.94	32.31	43.62
gene23324	PJA1	10.35	6.88	3.64	2.95				gene13446	SELE	0.57	0.62	20.61	10.55				gene16132	CD3E	4.11	10.08	42.9	53.08
gene23327	EDA	24.27	19.93	8.94	4.1				gene13448	C12H1orf112	1.55	1.29	4.02	3.89				gene16133	CD3D	1.35	2.37	9.6	10.46
gene23357	ITGB1BP2	9.95	6.75	2.57	1.64				gene13456	FMO3	3.36	1.7	0.39	1.14				gene16134	CD3G	1.62	3.59	13.62	14.45
gene23386	LOC101112291	13.4	17.59	0.38	11.77				gene13458	FMO2	51.58	54.72	20.81	22.48				gene16190	CRTAM	0.96	0.04	2.49	2.05
gene23403	LOC101116125	0.26	1.15	0.2	0				gene13467	C12H1orf105	1.86	1.27	1.74	15.86				gene16211	NUCB2	638.75	520.72	195.21	129.7
gene23556	LOC101112543	2.26	2.61	0.42	0.45				gene13470	FASLG	0	0.24	3.46	1.45				gene16261	RNF141	9.17	8.72	5.34	2.66
gene23666	FHL1	25.55	29.27	12.19	9.37				gene13471	TNFSF18	0	0	9.14	6.34				gene16276	NRIP3	2	1.39	0	0.51
gene23685	CCDC160	42.34	26.93	7.87	1.85				gene13473	TNFSF4	0.38	0.73	3.06	2.87				gene16278	ASCL3	0.57	2.66	0	0.17
gene23691	HS6ST2	14.44	8.22	6.08	0.96				gene13479	TNFRSF1B	12.17	12.62	56.62	43.71				gene16279	C15H11orf16	12.83	12.4	0.46	0.45
gene23707	FAM70A	1.97	4.12	0.6	1.49				gene13486	NPPB	0	0	0.95	6.57				gene16286	RIC3	7.02	4.1	0.87	2.52
gene23708	ATP1B4	8.71	5.95	0.49	0.31				gene13488	CLCN6	1.73	0.88	2.22	3.78				gene16312	LOC101106282	0.32	1.05	0	0
gene23724	GRIA3	8.57	8.51	3.59	1.36				gene13491	DRAXIN	0	0.09	0.2	2.3				gene16340	LOC101109388	0.63	1.4	5.88	3.61
gene23745	SMARCA1	57.91	38.78	13.93	8.82				gene13499	ANGPTL7	0.8	1.86	0.21	0.57				gene16341	LOC101116085	0.37	0.61	2.99	3.03
gene23746	OCRL	7.47	5.84	3.35	1.87				gene13517	PIK3CD	0.49	0.62	1.87	1.51				gene16342	LOC101109643	2.16	2.31	15.36	13.6
gene23754	ELF4	0.78	1.12	1.87	3.03				gene13533	ERRFI1	2.94	5.66	21.78	18.42				gene16343	LOC101116343	4.2	7.29	25.2	12.92
gene23817	AMOT	3.07	1.89	0.98	0.35				gene13537	LOC100125623	2.3	1.45	3.92	4.14				gene16352	ARFIP2	95.11	78.27	21.32	19.56
gene23828	CAPN6	6.57	14.07	1.7	1.77				gene13549	TNFRSF25	0.68	0.66	3.09	1.54				gene16414	LOC101119159	0.02	0.01	0.11	0.14
gene23831	CHRDL1	6.07	16.09	2.4	2.07				gene13553	ACOT7	6.06	10.86	21.55	20.42				gene16415	TRIM34	5.34	3.97	11.62	13.82
gene23833	AMMECR1	22.59	20.4	42.77	48.54				gene13568	LOC101102407	2.58	3.26	0.45	0				gene16417	TRIM6	1.84	0.62	0.44	0.38
gene23835	ACSL4	11.84	11.92	19.93	28.39				gene13590	PRKCZ	18.3	11.82	8.12	7				gene16513	LOC101108773	1.07	1.56	0.99	14.42
gene23858	CLDN2	1.79	1.4	0.46	0				gene13626	SDF4	133.9	120.31	70.76	56.4				gene16585	IL18BP	9.99	6.47	25.5	16.36
gene23879	PLP1	4.87	15.28	3.07	2.53				gene13634	ISG17	32.86	8.28	719.88	456.29				gene16591	LOC101120775	0.39	0	0.68	1.2
gene23886	SLC25A53	0.45	0.66	0	0				gene13635	LOC101108934	2.65	2.62	10.89	16.4				gene16600	LOC101103591	28.97	16.36	2.27	5.69
gene23904	XKRX	0.19	0.37	0.64	1.26				gene13636	LOC101109109	1.31	0.66	0.13	0.35				gene16603	P2RY6	0.21	0.92	10.03	8.32
gene23922	ARMCX3	44.54	32.02	13.68	10.13				gene13637	PLEKHN1	6.11	5.45	9.53	16.91				gene16605	RELT	0.73	0.23	1.2	2.95
gene23965	LOC101113468	2.88	2.61	1.29	0.29				gene13639	NOC2L	26.55	27.1	56.63	58.22				gene16607	PLEKHB1	20.06	13.34	5.51	3.43
gene23976	MLPH	4.04	1.57	1.2	0				gene13644	FBLIM1	20.58	25.28	64.74	41.83				gene16613	UCP2	8.56	8.12	22.6	18.77
gene24019	LOC101110657	2.06	2.82	6.1	8.76				gene13646	SLC25A34	4.04	1.01	0.12	0.63				gene16615	UCP3	2.98	0.29	0	0.1
gene24063	LOC101122087	7.43	3.17	32.4	62.95				gene13661	PDPN	12.44	15.68	151.62	88.88				gene16619	P4HA3	2.41	4.04	8.58	12.07
gene24074	LOC101103304	0.88	0.05	0	0				gene13690	CENPL	3.08	6.34	13.69	11.26				gene16635	SLCO2B1	1.46	2.79	5.12	5.88
gene24084	LOC101105728	24.37	23.39	7.75	0.44				gene13706	LOC101117093	3.83	6.69	17.09	13.68				gene16641	SERPINH1	51.4	80.4	212.45	200.15
gene24089	LOC101107258	5.11	4.97	0	0				gene13715	SEC16B	2.85	2.29	0.65	0.38				gene16661	LRRC32	2.47	1.13	4.13	5.31
gene24093	LOC101108292	64.66	85.3	209.43	309.46				gene13724	ABL2	2.07	1.81	3.65	6.33				gene16719	LMO2	16.22	25.6	48.02	44.31
gene24111	LOC101113211	70.63	73.79	9.36	12.33				gene13725	SOAT1	35.62	32.48	15.97	11.72				gene16724	CAT	76.03	51.91	12.49	15.07
gene24119	LOC101115262	954.28	313.84	50.3	4.2				gene13730	TOR1AIP2	6.58	9.66	17.09	20.69				gene16725	ELF5	33.67	20.87	9.31	12.43
gene24132	LOC101118594	18.31	18.17	4.55	0.01				gene13734	QSOX1	254.47	187.3	25.78	20.69				gene16726	EHF	106.78	78.58	41.34	53.93
gene24159	LOC101104133	72.97	52.37	23.94	22.08				gene13739	STX6	27.31	26.27	67.49	55.98				gene16736	PRR5L	2.87	4.91	9.94	10.79
gene24177	LOC101108638	7.42	19.75	0.22	8.3				gene13741	IER5	8.05	10.79	39.71	41.71				gene16751	LOC101115904	5.66	8.6	21.59	14.92
gene24204	LOC101115772	3	3.98	0	0.59				gene13751	RNASEL	2.52	2.97	6.96	6.12				gene16770	CREB3L1	120.64	64.01	4.41	12.59
gene24222	LOC101120395	16.18	12.2	60.78	110.4				gene13752	RGS16	4.91	2.64	56.77	63.53				gene16772	MDK	1.91	3.26	52.59	61.48
gene24249	LOC101105315	3.65	13.42	0	0.66				gene13758	LAMC1	17	23.81	48.48	49.29				gene16790	SPI1	2.26	3.48	11.93	13.67
gene24256	LOC101107260	3.54	4.32	9.14	8.26				gene13759	LAMC2	7.63	5.66	16.01	13.89				gene16806	PTPRJ	1.89	0.78	2.65	4.05
gene24259	LOC101108034	0.13	0	0	4.52				gene13762	NCF2	1.4	1.95	7.87	6.17				gene16916	SLC43A1	6.18	3.86	2.02	2.84
gene24265	LOC101109601	0	0	1.1	1.52				gene13764	RGL1	0.1	0.14	0.4	0.41				gene16919	LOC101120693	0.06	0.01	0	0
gene24269	LOC101110660	0.14	0.46	1.25	1.56				gene13772	EDEM3	32.35	21.39	7.4	8.66				gene16920	SMTNL1	3.29	1.76	1.27	0.42
gene24272	S100A14	1406.34	2167.43	3130.56	3798.22				gene13780	LOC101123482	0.18	0	3.22	5.35				gene16923	YPEL4	2.2	2.62	7.28	10.1
gene24307	LOC101120815	1.66	1.06	0.15	0.47				gene13786	PRG4	0.17	0.09	0.7	0.22				gene16934	LOC101101919	0.55	0.19	0	0.06
gene24331	LOC101105064	11.86	12.39	19.79	30.72				gene13790	LOC101111211	0	0	0.2	0.93				gene16935	LOC101102176	0.16	0.04	0.01	0.03
gene24357	LOC101112122	2.73	1.22	21.34	29.94				gene13791	PTGS2	1.31	2.88	40.49	27.48				gene16976	GLYATL2	0	0	100.94	0
gene24395	LOC101121838	1.47	1.95	3.56	5.67				gene13792	PLA2G4A	3.61	7.6	19.92	15.76				gene16977	FAM111B	1.25	1.3	5.28	3.02
gene24411	LOC101103957	1.38	0	0	5.48				gene13812	BATF3	13.01	15.41	64.19	45.89				gene16979	MPEG1	3.83	7.61	20.79	28.86
gene24413	TNNT3	907.36	477.47	217.03	92.23				gene13813	FAM71A	0	0	1.13	1.99				gene17007	TCN1	113.05	75.91	15.99	33.48
gene24417	LOC101105481	0.29	0	0.2	1.57				gene13814	ATF3	24.19	12.2	114.66	149.12				gene17012	MS4A7	3.3	2.42	30.95	27.83
gene24468	PER2	2.01	1.61	3.04	4.98				gene13817	TMEM206	4.69	3.06	13.92	7.85				gene17016	MS4A13	3.12	3.79	1.2	0.52
gene24546	LOC101116464	0.19	0.44	0	0				gene13820	DTL	1.93	1.31	6.01	7.57				gene17035	DOCK2	3.1	3.86	11.4	11.94
gene24582	LOC101103796	1.51	1.02	0.18	0.09				gene13824	NEK2	2.43	6.97	14.61	10.29				gene17038	FOXI1	1.82	1.05	0.72	0.36
gene24585	LOC101105065	159.58	163.05	341.62	344.35				gene13825	SLC30A1	3.08	4.11	8.23	7.15				gene17039	LCP2	3.81	3.21	24.92	28.44
gene24596	LOC101107852	7.42	3.96	1.84	0.39				gene13829	LOC101119659	0.31	0.31	2.36	0.89				gene17044	GABRP	115.38	77.44	1.52	11.58
gene24609	LOC101111266	0.66	0.43	0	0				gene13839	TRAF3IP3	2.24	2.18	9.96	5.86				gene17054	SH3PXD2B	3.75	2.75	6.31	9.19
gene24621	LOC101114596	1.58	2.08	0.29	0.71				gene13862	PTPRC	7.04	10.93	38.27	28.56				gene17057	ERGIC1	112.08	91.06	45.54	40.09
gene24674	TOLLIP	3.17	2.82	5.87	8.82				gene13863	NR5A2	1.25	0.87	5.17	7.34				gene17064	STC2	5.33	0.89	0.58	1.13
gene24675	LOC101106755	716.52	636.98	308.67	20.53				gene13865	KIF14	0.9	0.92	2.61	3.09				gene17075	FAM169A	2.88	0.9	0.63	0.74
gene24676	LOC101107006	5.78	5.8	0.87	1.48				gene13869	KIF21B	0.46	0.47	0.72	1.63				gene17109	NAIP	0.22	0.12	1.86	2.04
									gene13870	CACNA1S	2.04	1.02	0.02	0.13				gene17116	CCDC125	42.55	32.79	13.89	10.56
									gene13886	LOC101112151	10.02	3.9	0.3	1.01				gene17120	CCNB1	8.7	12.34	25.4	20.89
									gene13889	NAV1	1.54	1.67	3.05	5.08				gene17137	CENPK	5.17	6.91	17.01	12.1
									gene13890	IPO9	13.38	10.68	23.48	30.78				gene17138	ADAMTS6	2.13	1.47	7.03	6.2
									gene13893	TIMM17A	9.19	10.5	24.12	23.03				gene17146	RNF180	6.39	3.68	4	1.25
									gene13895	ELF3	58.86	37.81	12.34	10.72				gene17164	GAPT	0	0	0.67	1.75
									gene13896	GPR37L1	0.31	0.89	0	0.1				gene17176	IL31RA	0.18	0.17	0.96	0.68
									gene13902	PLCB4	36.86	30.24	5.9	5.64				gene17187	LOC101116862	0.13	0	13.51	12.4
									gene13908	SNAP25	12.3	9.81	3.81	3.43				gene17188	LOC101117107	1.45	0.77	11.93	35.82
									gene13928	FLRT3	1.54	4.18	10	9.28				gene17189	GZMK	0.53	0.39	2.33	6.17
									gene13939	IL15RA	5.35	4.97	36.55	34.93				gene17191	ESM1	161.21	98.68	6.24	9.98
									gene13940	IL2RA	3.75	2.67	9.07	7.68				gene17192	LOC101113531	0.98	0.67	0.28	0.44
									gene13946	LOC101114294	10.08	8.67	23.95	17.14				gene17204	ITGA1	5.45	3.98	12.52	9.11
									gene13959	ECHDC3	13.5	5.5	2.28	3.63				gene17208	EMB	7.68	8.29	4.05	3.28
									gene13973	MASTL	1.66	1.76	4.21	4.95				gene17219	C16H5orf28	30.79	17.09	11.96	7.31
									gene13980	LOC101110258	15.14	18.28	52.26	40.1				gene17220	CCL28	235.18	196.21	2.18	10.25
									gene13991	CCDC7	19.05	14.06	7.86	4.17				gene17234	PLCXD3	4.71	1.35	16.15	4.32
									gene13992	LOC101111823	4.55	2.99	6.1	11.32				gene17246	C9	39.82	15.03	0.13	0.22
									gene14019	PRTFDC1	51.01	38.1	20.7	13.08				gene17247	FYB	24.64	21.44	158.17	80.8
									gene14021	THNSL1	1.8	1.94	0.75	0.53				gene17266	IL7R	2.05	2.04	11.25	10.93
									gene14022	GPR158	0.03	0.17	0.3	1.86				gene17274	RAI14	23.15	26.95	69.1	74.9
									gene14029	LOC101107212	57.93	34.33	20.1	17.91				gene17275	C1QTNF3	2.75	2.67	6.28	13.41
									gene14037	LOC101108149	80.1	77.13	48.04	35.12				gene17326	BASP1	6.38	13.91	29.27	27.94
									gene14051	PTER	3.74	2.88	0.92	1.12				gene17328	FAM134B	25.51	14.86	7.43	5.9
									gene14054	CUBN	0.03	0.03	0.12	0.15				gene17335	FAM105A	10.09	12.35	27.91	28.53
									gene14062	MRC1	3.19	4.67	9.82	9.84				gene17361	SRD5A1	2.4	2.36	7.19	9.54
									gene14063	SLC39A12	0	0	0.83	0.38				gene17367	ADAMTS16	0.15	0.03	1.53	1.07
									gene14076	MAP3K8	3.75	2	8.15	8.41				gene17368	IRX1	16.31	7.52	0.81	1.9
									gene14079	BAMBI	12.52	5.44	3.82	1.47				gene17370	LOC101102588	24.3	18.99	8.33	6.32
									gene14085	MKX	10.12	4.75	0.46	0.83				gene17373	SDHA	102.59	80.42	43.88	50.81
									gene14100	OVOL2	9.56	9.85	4.44	5.35				gene17378	CEP72	1.87	2.02	3.77	5.11
									gene14104	DZANK1	3.93	3.47	0.59	1.07				gene17386	LPCAT1	0.86	1.76	2.56	5.55
									gene14106	RBBP9	38.68	36.59	16.35	14.73				gene17407	FGB	3.69	1.83	0.64	1.38
									gene14107	SEC23B	40.25	29.28	15.46	13.26				gene17410	SFRP2	0.7	2.16	6.34	4.3
									gene14119	XRN2	44.78	45.38	124.04	99.02				gene17411	RNF175	0	0	0.46	0.32
									gene14125	THBD	9.67	14.38	33.85	33.97				gene17415	TRIM2	39.34	25.3	11.86	8.45
									gene14126	CD93	3.51	7.32	30.43	21.63				gene17434	NR3C2	27.25	24.1	6.46	6.43
									gene14143	ACSS2	28.19	21.83	11.38	12.73				gene17440	EDNRA	8.82	6.61	22.52	12.68
									gene14147	PYGB	50.04	43.45	12.16	14.02				gene17441	TTC29	3.61	2.18	0.96	1.36
									gene14163	LOC101107541	3.27	1.1	0.11	0				gene17453	HHIP	1.12	2.16	0.81	0.31
									gene14165	LOC101107119	0	0.08	0.08	0.98				gene17463	IL15	8.64	7.25	38.81	27.65
									gene14171	LOC101108849	2.55	1.14	0.11	0				gene17473	CLGN	47.7	28.88	0.52	0.25
									gene14175	LOC101109633	5.85	3.86	0	0.1				gene17477	MGST2	41.49	35.15	19.26	19.36
									gene14176	PGFS	8.77	5.72	3.17	2.47				gene17483	MGARP	2.65	3.22	1.09	0.98
									gene14183	KLF6	7.38	9.13	21.76	33				gene17490	PCDH18	0.48	1.43	2.86	1.97
									gene14187	WDR37	4.36	3.05	7.52	12.31				gene17506	PHF17	17.13	12.15	5.68	8.1
									gene14222	ADRA1D	0.97	0.42	0.9	3.31				gene17533	FGF2	15.68	9.46	57.61	28.5
									gene14233	SIGLEC1	0.02	0	0.46	0.76				gene17536	IL21	0.45	0	4.14	1.81
									gene14240	SLC4A11	4.57	2.99	1.47	1.34				gene17541	TRPC3	0.49	0.24	1.43	2.22
									gene14243	LOC101122805	12.91	8.21	3.99	4.87				gene17570	LOC443165	3.96	4.4	10.49	11.53
									gene14268	LOC101114799	0	0	0.03	0.03				gene17588	POLE	0.34	0.47	0.8	1.39
									gene14270	LOC101105937	0.46	1.08	4.41	3.5				gene17610	TMEM132D	0.63	0.7	2.09	2.17
									gene14272	LOC101106192	5.77	10.87	26.12	28.62				gene17633	FAM101A	3.1	2.21	0.09	1.06
									gene14274	PCMTD2	43.12	40.88	23.6	21.16				gene17635	CCDC92	4.79	9.21	3.25	3.42
									gene14291	TNFRSF6B	1.7	1.07	21.31	11.83				gene17642	TMED2	535.63	475.38	288.48	207.89
									gene14292	RTEL1	1.59	1.35	2.19	4.48				gene17670	BCL7A	2.51	2.91	0.41	1.7
									gene14299	LOC101109634	118.77	91.8	35.79	35.18				gene17676	RHOF	1.45	2.98	9.53	9.11
									gene14300	EEF1A2	130.48	86.97	1.22	4.67				gene17701	MYL2	184.45	76.56	89.62	28.73
									gene14307	SLC17A9	21	12.51	2.36	3.09				gene17708	LOC101105533	0.05	0.04	0.02	0.01
									gene14312	OGFR	15.83	15	48.68	36.41				gene17710	CIT	0.72	1.8	2.97	3.76
									gene14315	SLCO4A1	0.72	0.7	3.08	4.15				gene17726	NNOS	0.79	0.44	0.17	0.15
									gene14322	OSBPL2	59.68	58.32	30.32	22.97				gene17742	SDS	0.63	0.41	20.27	15.57
									gene14337	EDN3	20.09	15.84	3.66	4.25				gene17745	RASAL1	4.53	4.24	1.72	2.27
									gene14339	LOC101115144	0.24	0	0.92	0.46				gene17752	OAS2	22.26	16.45	99.43	60.27
									gene14340	LOC101101911	52.27	51.11	172.3	190.64				gene17753	OAS1	1.29	1.2	9.49	8.91
									gene14342	LOC101115640	1444.04	1010.02	325.92	265.03				gene17754	RPH3A	0.1	0.05	0.6	0.31
									gene14343	LOC101102167	3.76	2.24	0.42	0.21				gene17763	TMEM116	1.71	1.29	0	0.73
									gene14344	LOC101102411	124.37	96.36	3.09	0.97				gene17806	MYO1H	0.24	0	0.59	0.42
									gene14350	LOC101103414	0.59	0.5	0.27	0.27				gene17816	CORO1C	22.13	32.65	62.12	57.61
									gene14354	ZBP1	2.92	2.35	45.07	45.29				gene17817	SELPLG	1	1.2	4.23	9.41
									gene14367	AURKA	5.31	5.41	24.43	18.1				gene17818	TMEM119	0.54	1.45	2.91	7.53
[truncated: 1,220 more rows]
