# Supplementary material for: Transcriptome analysis of sheep oral mucosa response to Orf virus infection
Source: PLoS One. 2017 Oct 26;12(10):e0186681. doi: 10.1371/journal.pone.0186681 (PMC5658058; doi:10.1371/journal.pone.0186681)
Supplement: S4 File — (XLS) [file pone.0186681.s004.xls]

## Sheet: T1 vs T0_DEG_GO_enrichment_resu
		T3 VsT0
#Term	Database	ID	Input number	Background number	P-Value	Corrected P-Value	Input	Hyperlink
negative regulation of apoptosis	Gene Ontology	GO:0043066	30	151	3.92441e-08	2.74709e-06	LOC101117272|PLK3|PRKAA2|CAT|ALOX12|LOC101117765|IFIT3|YWHAZ|CLEC5A|EGR3|EGR1|CITED2|MYC|CDKN1A|PIM1|LOC101104705|OSR1|FOXS1|HPN|LOC100037673|HSP70.1|FAIM|SERPINB2|ASNS|IER3|IL6|CDK1|PPIF|BCL3|KRT18	http://amigo.geneontology.org/cgi-bin/amigo/term_details?term=GO:0043066
inflammatory response	Gene Ontology	GO:0006954	16	69	8.18637e-06	0.000286523	CCL2|LOC100101238|TOLLIP|LOC101103477|KNG1|ECM1|KIT|MAP2K3|TLR1|CCR5|TLR4|CXCL10|CXCL11|CCL20|IL36G|IL8	http://amigo.geneontology.org/cgi-bin/amigo/term_details?term=GO:0006954
immune response	Gene Ontology	GO:0006955	18	92	2.76846e-05	0.000645973	LOC100101238|FAS|LIF|CCL19|LOC101103477|LOC101103238|SBSPON|LOC101104661|CCL28|ETS1|FASLG|CCR5|CXCL10|IL1A|CXCL11|CCL20|IL-1B|IL8	http://amigo.geneontology.org/cgi-bin/amigo/term_details?term=GO:0006955
ventricular cardiac muscle tissue morphogenesis	Gene Ontology	GO:0055010	6	12	5.57577e-05	0.000848476	OMYHCS|FOXS1|MYL2|TNNC1|TNNI3|MYL3	http://amigo.geneontology.org/cgi-bin/amigo/term_details?term=GO:0055010
cartilage development	Gene Ontology	GO:0051216	7	17	6.06054e-05	0.000848476	BMP3|MMP13|HIF1A|LOC101115640|MGP|EDN1|WNT7A	http://amigo.geneontology.org/cgi-bin/amigo/term_details?term=GO:0051216
positive regulation of cell proliferation	Gene Ontology	GO:0008284	20	121	0.000124977	0.00145807	LIF|E2F3|VEGFC|IL31RA|EPCAM|LOC101110341|MAB21L2|KIT|CXCL11|ETS1|NUDT16|ST8SIA1|NKX3-1|CXCL10|HCLS1|LOC101117765|EIF5A2|DPP4|FGFR3|ALOX12	http://amigo.geneontology.org/cgi-bin/amigo/term_details?term=GO:0008284
negative regulation of angiogenesis	Gene Ontology	GO:0016525	6	14	0.000161502	0.00161141	CCL2|STAT1|THBS4|SERPINF1|FASLG|AMOT	http://amigo.geneontology.org/cgi-bin/amigo/term_details?term=GO:0016525
negative regulation of transcription factor activity	Gene Ontology	GO:0043433	7	20	0.000202676	0.00161141	SFRP4|PIM1|BHLHE40|ID2|FOXS1|ID1|WFS1	http://amigo.geneontology.org/cgi-bin/amigo/term_details?term=GO:0043433
proteolysis	Gene Ontology	GO:0006508	26	185	0.000207181	0.00161141	MMP17|CPM|DESI1|KLK12|CPZ|NAALADL1|LOC101102734|ADAMTS6|ADAMTS1|MMP13|QPCT|CAPN6|NAALAD2|DPP4|ACY1|CTSC|PLAU|KLK1|HPN|KLK8|LOC101117272|SLPI|CAPN14|CTSL1|MME|MMP1	http://amigo.geneontology.org/cgi-bin/amigo/term_details?term=GO:0006508
positive regulation of gene expression	Gene Ontology	GO:0010628	8	27	0.000263744	0.00184621	IL7R|GJA1|LOC101110922|SFRP4|KIT|HPN|CDK6|ZC3H12A	http://amigo.geneontology.org/cgi-bin/amigo/term_details?term=GO:0010628
middle ear morphogenesis	Gene Ontology	GO:0042474	5	11	0.000426854	0.00271634	EDN1|OSR2|OSR1|SIX2|INSIG1	http://amigo.geneontology.org/cgi-bin/amigo/term_details?term=GO:0042474
negative regulation of epithelial cell proliferation	Gene Ontology	GO:0050680	6	17	0.000560302	0.00326843	CDKN1C|GDF5|HPN|CDK6|KRT4|SOX2	http://amigo.geneontology.org/cgi-bin/amigo/term_details?term=GO:0050680
positive regulation of smooth muscle cell proliferation	Gene Ontology	GO:0048661	5	12	0.000691922	0.00341796	EDN1|IL6|ID2|STAT1|HBEGF	http://amigo.geneontology.org/cgi-bin/amigo/term_details?term=GO:0048661
positive regulation of cell division	Gene Ontology	GO:0051781	7	24	0.000716611	0.00341796	VEGFC|THBS4|CAT|NKX3-1|IL1A|IL-1B|FGF2	http://amigo.geneontology.org/cgi-bin/amigo/term_details?term=GO:0051781
positive regulation of transcription from RNA polymerase II promoter	Gene Ontology	GO:0045944	28	222	0.000732421	0.00341796	LIF|EGR1|NFKBIA|LOC101117765|SOX2|IL1A|TMEM173|FOXA1|KLF15|HFE2|FSTL3|SIX2|ETS1|HCLS1|LOC100037673|MYC|FOS|MURC|OSR1|FOXS1|BMP3|FGF2|RPS6KA4|SPDEF|ARMCX3|IL6|NKX3-1|BCL3	http://amigo.geneontology.org/cgi-bin/amigo/term_details?term=GO:0045944
cellular response to lipopolysaccharide	Gene Ontology	GO:0071222	6	19	0.00109554	0.00479299	PLSCR3|CMPK2|CCR5|ZC3H12A|PAI-1|LOC101116896	http://amigo.geneontology.org/cgi-bin/amigo/term_details?term=GO:0071222
negative regulation of transcription from RNA polymerase II promoter	Gene Ontology	GO:0000122	22	169	0.00178255	0.00733989	EGR1|CDKN1C|PLK3|SOX2|NR2F6|TBX15|EDN1|MYC|OSR1|FOXS1|TFCP2L1|HCLS1|FASLG|HEXIM2|UHRF1|SPDEF|ID2|ID1|FOXA1|ZFP36|KANK2|VDUP1	http://amigo.geneontology.org/cgi-bin/amigo/term_details?term=GO:0000122
ribosome biogenesis	Gene Ontology	GO:0042254	6	21	0.00195477	0.00760188	BRIX1|RRS1|NOP56|GTPBP4|LOC101116334|NOC4L	http://amigo.geneontology.org/cgi-bin/amigo/term_details?term=GO:0042254
negative regulation of cell proliferation	Gene Ontology	GO:0008285	15	100	0.00238555	0.00878888	GJA1|SFRP4|FRZB|CDKN1A|23B|FGF2|SFN|GTPBP4|ETS1|KANK2|LEPREL1|NACC2|IL1A|IFIT3|RBM38	http://amigo.geneontology.org/cgi-bin/amigo/term_details?term=GO:0008285
defense response to virus	Gene Ontology	GO:0051607	8	41	0.00498557	0.0163168	IRF1|BST-2A|BST-2B|MX2|IL6|TLR3|IFIT5|RSAD2	http://amigo.geneontology.org/cgi-bin/amigo/term_details?term=GO:0051607
glucose homeostasis	Gene Ontology	GO:0042593	6	25	0.00508259	0.0163168	SLC2A4|PRKAA2|FOXA1|PDK4|WFS1|CAV3	http://amigo.geneontology.org/cgi-bin/amigo/term_details?term=GO:0042593
positive regulation of transcription, DNA-dependent	Gene Ontology	GO:0045893	16	119	0.00531582	0.0163168	E2F3|ESRRG|CCNA2|STAT1|CDKN1C|ID2|IRF1|HIF1A|MAP2K3|EAF2|KLF4|OSR2|CITED2|PATZ1|WNT7A|ELF4	http://amigo.geneontology.org/cgi-bin/amigo/term_details?term=GO:0045893
cytoskeleton organization	Gene Ontology	GO:0007010	5	18	0.00536123	0.0163168	UGT8|CCL2|STRIP2|ZNF135|VILL	http://amigo.geneontology.org/cgi-bin/amigo/term_details?term=GO:0007010
carbohydrate metabolic process	Gene Ontology	GO:0005975	8	42	0.00580947	0.0169443	HHIP|IDUA|MDH1B|LOC101112162|GPD1L|CHST6|CHST4|B4GALT6	http://amigo.geneontology.org/cgi-bin/amigo/term_details?term=GO:0005975
signal transduction	Gene Ontology	GO:0007165	13	90	0.0063215	0.0177002	RASSF9|PPP1R1B|RGS12|TOLLIP|RHPN2|FAS|C9H8orf34|RIN1|RASSF4|PDPN|PRKAR2B|SPOCK2|PDE4B	http://amigo.geneontology.org/cgi-bin/amigo/term_details?term=GO:0007165
transcription, DNA-dependent	Gene Ontology	GO:0006351	9	52	0.00677962	0.0178492	OVOL1|PPP1R1B|LOC101123591|RXRG|ETS2|NFE2|TWISTNB|ELF5|MAFF	http://amigo.geneontology.org/cgi-bin/amigo/term_details?term=GO:0006351
regulation of cyclin-dependent protein kinase activity	Gene Ontology	GO:0000079	5	19	0.00688469	0.0178492	SFN|GTPBP4|CCNO|CCNA2|CKS2	http://amigo.geneontology.org/cgi-bin/amigo/term_details?term=GO:0000079
regulation of cell shape	Gene Ontology	GO:0008360	7	35	0.00736811	0.0184203	CCL2|STRIP2|PALM2|KIT|ARHGAP15|HPN|ALDOA	http://amigo.geneontology.org/cgi-bin/amigo/term_details?term=GO:0008360
cell adhesion	Gene Ontology	GO:0007155	12	83	0.00848842	0.0202693	MPZL2|LOC101115115|ITGAD|ITGA2|TNFAIP6|CERCAM|ATP1B1|MFAP4|ITGAM|SELE|DPP4|SELP	http://amigo.geneontology.org/cgi-bin/amigo/term_details?term=GO:0007155
protein homotetramerization	Gene Ontology	GO:0051289	5	20	0.00868686	0.0202693	GPX3|TK1|FBP1|CDA|CAT	http://amigo.geneontology.org/cgi-bin/amigo/term_details?term=GO:0051289
protein amino acid glycosylation	Gene Ontology	GO:0006486	8	46	0.0101749	0.0226723	ST6GALNAC4|B3GALNT1|LOC101102284|ST8SIA1|ST6GALNAC6|GALNT5|GALNT6|LOC101123063	http://amigo.geneontology.org/cgi-bin/amigo/term_details?term=GO:0006486
transport	Gene Ontology	GO:0006810	11	75	0.0103645	0.0226723	SLC25A53|LOC654334|CPT1B|AQP4|LOC101103947|LOC101115115|GRIK5|SLC25A35|ABCA3|CSN2|TMED3	http://amigo.geneontology.org/cgi-bin/amigo/term_details?term=GO:0006810
integrin-mediated signaling pathway	Gene Ontology	GO:0007229	6	29	0.010875	0.0230473	FCER1G|ITGAD|ITGA2|ITGA5|ITGAM|PLEK	http://amigo.geneontology.org/cgi-bin/amigo/term_details?term=GO:0007229
apoptosis	Gene Ontology	GO:0006915	12	86	0.0111944	0.0230473	BCL2L15|GJA1|XAF1|FGF2|FAS|IRF1|ID1|KANK2|ZC3H12A|S100A14|TMEM173|EYA2	http://amigo.geneontology.org/cgi-bin/amigo/term_details?term=GO:0006915
protein ubiquitination	Gene Ontology	GO:0016567	10	67	0.0126319	0.0252637	KCTD11|SOCS3|ASB16|ASB18|MARCH2|ENC1|MARCH3|KBTBD10|FBXL22|ASB15	http://amigo.geneontology.org/cgi-bin/amigo/term_details?term=GO:0016567
phosphorylation	Gene Ontology	GO:0016310	5	22	0.0132176	0.0257008	CDKN1C|BCKDK|PLAU|TOLLIP|PLAUR	http://amigo.geneontology.org/cgi-bin/amigo/term_details?term=GO:0016310
negative regulation of cell growth	Gene Ontology	GO:0030308	8	49	0.0147767	0.0279558	CDA|FRZB|CDKN1A|EAF2|FHL1|MYL2|FBP1|FGF2	http://amigo.geneontology.org/cgi-bin/amigo/term_details?term=GO:0030308
positive regulation of angiogenesis	Gene Ontology	GO:0045766	6	33	0.0202553	0.0354469	C3AR1|23B|PAI-1|ETS1|IL1A|FGF2	http://amigo.geneontology.org/cgi-bin/amigo/term_details?term=GO:0045766
response to hypoxia	Gene Ontology	GO:0001666	6	33	0.0202553	0.0354469	HIF1A|PLAT|ETS1|LOC780509|EDN1|CLDN3	http://amigo.geneontology.org/cgi-bin/amigo/term_details?term=GO:0001666
response to stress	Gene Ontology	GO:0006950	6	33	0.0202553	0.0354469	DNAJB1|HSPA8|HSPA1A|ATF3|MAFF|LOC101114987	http://amigo.geneontology.org/cgi-bin/amigo/term_details?term=GO:0006950
positive regulation of cell growth	Gene Ontology	GO:0030307	5	25	0.0226283	0.0386336	SFN|HPN|KRT14|ALOX12|CXCL16	http://amigo.geneontology.org/cgi-bin/amigo/term_details?term=GO:0030307
cell proliferation	Gene Ontology	GO:0008283	8	54	0.0255403	0.0425671	BYSL|RPL23A|PIM1|CKS2|PDPN|WDR12|SIX2|CITED2	http://amigo.geneontology.org/cgi-bin/amigo/term_details?term=GO:0008283
embryonic development	Gene Ontology	GO:0009790	5	27	0.0308346	0.0501959	FOXA1|BIRC5|CDK5R1|THBD|SFRP4	http://amigo.geneontology.org/cgi-bin/amigo/term_details?term=GO:0009790
		T7 Vs T0
#Term	Database	ID	Input number	Background number	P-Value	Corrected P-Value	Input	Hyperlink
inflammatory response	Gene Ontology	GO:0006954	26	69	1.5498e-07	1.5382e-05	CCL2|TGFB1|NCF1|CCL5|CCR2|C5AR1|CCR5|ELF3|LOC100101238|LOC101117971|CCL20|IL36G|LIPA|KLKB1|LOC101103477|CXCL11|CXCL10|CXCL1|IL10|KNG1|TLR2|CXCL9|CD14|TLR4|AIF1|IL8	http://amigo.geneontology.org/cgi-bin/amigo/term_details?term=GO:0006954
positive regulation of cell division	Gene Ontology	GO:0051781	14	24	1.85326e-07	1.5382e-05	IGF2|TGFB1|TGFB2|TAL1|VEGFC|THBS4|PDGFB|CAT|NKX3-1|FGF9|IL1A|IL-1B|FGF2|FGF1	http://amigo.geneontology.org/cgi-bin/amigo/term_details?term=GO:0051781
positive regulation of angiogenesis	Gene Ontology	GO:0045766	16	33	7.28637e-07	4.03179e-05	CTSH|LOC443087|GREM1|C3AR1|ETS1|23B|PAI-1|RRAS|F3|IL1A|RHOB|WNT5A|RAMP2|FGF2|FGF1|FLT1	http://amigo.geneontology.org/cgi-bin/amigo/term_details?term=GO:0045766
cellular response to interferon-gamma	Gene Ontology	GO:0071346	7	8	4.2301e-06	0.000148586	CCL2|AQP4|CCL5|GBP5|WNT5A|DAPK3|AIF1	http://amigo.geneontology.org/cgi-bin/amigo/term_details?term=GO:0071346
negative regulation of apoptosis	Gene Ontology	GO:0043066	40	151	4.47548e-06	0.000148586	MAD2L1|LOC101117272|PLK3|CRYAB|PRKAA2|CAT|NCKAP1L|LOC101117765|LOC101122692|IFIT3|CLEC5A|EGR3|TFAP2B|FHL2|PLK1|CAPN3|EGR1|LOC100037673|MYC|CDKN1A|CTSH|TGFBR1|PIM1|LOC101104705|OSR1|FOXS1|HPN|FAIM|SERPINB2|CHST11|NME5|BCL2A1|ASNS|IER3|IL6|CDK1|WNT11|WNT5A|BCL3|KRT18	http://amigo.geneontology.org/cgi-bin/amigo/term_details?term=GO:0043066
cell adhesion	Gene Ontology	GO:0007155	26	83	8.8578e-06	0.000245066	STAB1|ITGA2|MFAP4|ITGAD|LOC101115115|THBS2|CERCAM|ITGAL|CADM2|HPSE|VCL|ATP1B1|RHOB|ITGAX|COL15A1|DDR2|SELP|TNFAIP6|NRXN1|RND3|SPP1|ITGAM|SELE|DPP4|HAPLN1|HAPLN3	http://amigo.geneontology.org/cgi-bin/amigo/term_details?term=GO:0007155
regulation of cell shape	Gene Ontology	GO:0008360	15	35	1.10202e-05	0.000261335	CCL2|LOC101114535|STRIP2|LOC443087|PALM2|BVES|CSF1R|FGR|BAMBI|ARHGAP15|LOC101122661|HPN|ALDOA|LIMD1|FES	http://amigo.geneontology.org/cgi-bin/amigo/term_details?term=GO:0008360
ATP biosynthetic process	Gene Ontology	GO:0006754	7	9	1.69008e-05	0.000350692	TGFB1|ATP5S|ALDOA|ATP1A2|ATP1A1|CHCHD10|GBAS	http://amigo.geneontology.org/cgi-bin/amigo/term_details?term=GO:0006754
immune response	Gene Ontology	GO:0006955	27	92	2.27547e-05	0.000391707	LIF|TNFSF15|IL21|CCR2|CCR5|IL1A|IL-1B|LOC100101238|FAS|LOC101104661|CCL28|ETS1|LOC101117971|CCL20|FTH1|IFNG|LOC101103477|TNF|FASLG|CXCL11|CXCL10|CXCL1|CXCL9|CCL19|LOC101103238|MAP3K14|IL8	http://amigo.geneontology.org/cgi-bin/amigo/term_details?term=GO:0006955
collagen fibril organization	Gene Ontology	GO:0030199	9	15	2.35968e-05	0.000391707	TGFBR1|GREM1|ADAMTS2|DDR2|PLOD3|LOXL2|FOXS1|COL1A1|SERPINH1	http://amigo.geneontology.org/cgi-bin/amigo/term_details?term=GO:0030199
positive regulation of monocyte chemotaxis	Gene Ontology	GO:0090026	6	7	2.88616e-05	0.000435548	CCL5|PAI-1|PLA2G7|CCR2|LOC101117971|AIF1	http://amigo.geneontology.org/cgi-bin/amigo/term_details?term=GO:0090026
cellular response to lipopolysaccharide	Gene Ontology	GO:0071222	10	19	3.83197e-05	0.000530089	TNFRSF1B|PLSCR3|WNT5A|CMPK2|CCR5|ABCA1|ZC3H12A|LOC101122692|PAI-1|TNFSF4	http://amigo.geneontology.org/cgi-bin/amigo/term_details?term=GO:0071222
positive regulation of gene expression	Gene Ontology	GO:0010628	12	27	5.4994e-05	0.000702231	IL7R|CTSH|TGFB2|LOC101110922|CNN2|WNT3|CSF1|RAMP2|HPN|FGF9|ZC3H12A|PLAG1	http://amigo.geneontology.org/cgi-bin/amigo/term_details?term=GO:0010628
positive regulation of phosphoinositide 3-kinase cascade	Gene Ontology	GO:0014068	8	14	0.000111433	0.00123319	LOC443087|PDGFB|CCL5|FGR|CAT|NKX3-1|HCLS1|FLT1	http://amigo.geneontology.org/cgi-bin/amigo/term_details?term=GO:0014068
negative regulation of angiogenesis	Gene Ontology	GO:0016525	8	14	0.000111433	0.00123319	CCL2|IL17F|STAB1|STAT1|THBS4|FASLG|COL4A3|AMOT	http://amigo.geneontology.org/cgi-bin/amigo/term_details?term=GO:0016525
integrin-mediated signaling pathway	Gene Ontology	GO:0007229	12	29	0.000128168	0.00132974	ITGAX|FCER1G|ITGB2|ITGB7|ITGAD|ITGA2|ITGA5|FGR|CIB2|ITGAL|ITGAM|PLEK	http://amigo.geneontology.org/cgi-bin/amigo/term_details?term=GO:0007229
positive regulation of transcription from RNA polymerase II promoter	Gene Ontology	GO:0045944	48	222	0.000171133	0.00167106	LIF|TFAP2B|PPARGC1A|FSTL3|NKX2-3|SOX2|IL1A|ELF3|MEOX1|IL17A|FOXA1|SIX4|EGR1|MEIS2|SIX2|INHBA|SIX1|ETS1|NR5A2|HCLS1|LOC100037673|MYC|RNASEL|LOC101114535|IL17F|TAL1|ABRA|FOS|LOC101117765|MURC|OSR1|FOXS1|SALL4|CHP2|FGF2|FGF1|BMP3|TNFRSF1A|HFE2|WNT1|SPDEF|ARMCX3|HOXD10|IL6|NKX3-1|WNT5A|LOC101122692|BCL3	http://amigo.geneontology.org/cgi-bin/amigo/term_details?term=GO:0045944
positive regulation of cell migration	Gene Ontology	GO:0030335	14	39	0.000217738	0.00200803	MMP14|PDGFRB|FLT1|LOC101110341|CSF1R|CSF1|FGR|ARHGEF39|WNT11|COL1A1|LOC100037673|SNAI1|FGF1|CXCL16	http://amigo.geneontology.org/cgi-bin/amigo/term_details?term=GO:0030335
positive regulation of cell proliferation	Gene Ontology	GO:0008284	30	121	0.000255663	0.00216312	TGFB1|LIF|ROGDI|CHP2|CXCL10|LOC101117765|MZB1|TFAP2B|CSF1R|ETS1|HCLS1|EDN2|DPP4|CTSH|TGFBR1|GREM1|IL31RA|LOC101110341|NCCRP1|BAMBI|NUDT16|VEGFC|CXCL11|EPCAM|FGFR3|FGF1|E2F3|ST8SIA1|NKX3-1|EIF5A2	http://amigo.geneontology.org/cgi-bin/amigo/term_details?term=GO:0008284
positive regulation of smooth muscle cell proliferation	Gene Ontology	GO:0048661	7	12	0.000260616	0.00216312	PDGFB|STAT1|CCL5|HMOX1|IL6|HBEGF|AIF1	http://amigo.geneontology.org/cgi-bin/amigo/term_details?term=GO:0048661
chemotaxis	Gene Ontology	GO:0006935	11	27	0.000289405	0.00228768	LOC100101238|RGR|CXCL9|LOC101103238|CXCR2|CMTM8|C5AR1|PTAFR|CCR5|CCL20|LOC101106871	http://amigo.geneontology.org/cgi-bin/amigo/term_details?term=GO:0006935
peptidyl-tyrosine phosphorylation	Gene Ontology	GO:0018108	8	16	0.000375868	0.00271279	LOC443087|PDGFRB|DDR2|FGR|ZAP70|FLT1|BTK|FES	http://amigo.geneontology.org/cgi-bin/amigo/term_details?term=GO:0018108
osteoblast differentiation	Gene Ontology	GO:0001649	8	16	0.000375868	0.00271279	IGF2|LOC101114535|EPHA2|FHL2|FGF9|COL1A1|SOX2|SNAI1	http://amigo.geneontology.org/cgi-bin/amigo/term_details?term=GO:0001649
cell division	Gene Ontology	GO:0051301	22	81	0.000438137	0.00303045	MIS18A|CCNG1|CDCA2|CCNA2|ERCC6L|SKA1|SKA3|AURKA|MAPRE1|CDC25C|CKS2|LOC101102361|CCNB2|CCNB1|HEPACAM2|CCND1|CCND2|CDC20|CDK1|NCAPH|UBE2S|SPC24	http://amigo.geneontology.org/cgi-bin/amigo/term_details?term=GO:0051301
cell-cell adhesion	Gene Ontology	GO:0016337	7	13	0.000501846	0.00308542	LOC101112563|CSTA|VMP1|PDPN|ICAM3|SRPX2|ICAM-1	http://amigo.geneontology.org/cgi-bin/amigo/term_details?term=GO:0016337
cellular response to calcium ion	Gene Ontology	GO:0071277	7	13	0.000501846	0.00308542	FLAP|ECT2|FOS|FOSB|CHP2|CAPN3|WNT5A	http://amigo.geneontology.org/cgi-bin/amigo/term_details?term=GO:0071277
blood vessel remodeling	Gene Ontology	GO:0001974	7	13	0.000501846	0.00308542	TGFB2|EPAS|SEMA3C|FOXS1|CCR2|DLL4|23B	http://amigo.geneontology.org/cgi-bin/amigo/term_details?term=GO:0001974
brown fat cell differentiation	Gene Ontology	GO:0050873	5	7	0.000602736	0.00345015	LOC101117765|ALDH6A1|RGS2|LOC780509|ADRB1	http://amigo.geneontology.org/cgi-bin/amigo/term_details?term=GO:0050873
positive regulation of cytokine secretion	Gene Ontology	GO:0050715	5	7	0.000602736	0.00345015	IL10|CLEC5A|CLEC6A|FGR|IL1A	http://amigo.geneontology.org/cgi-bin/amigo/term_details?term=GO:0050715
positive regulation of endothelial cell proliferation	Gene Ontology	GO:0001938	9	22	0.00100549	0.00539064	LOC443087|PDGFB|F3|EGR3|THBS4|NR4A1|FGF2|WNT5A|LOC101122692	http://amigo.geneontology.org/cgi-bin/amigo/term_details?term=GO:0001938
cytoskeleton organization	Gene Ontology	GO:0007010	8	18	0.00100669	0.00539064	CCL2|LOC101114535|STRIP2|UGT8|VILL|FITM2|LIMD1|ZNF135	http://amigo.geneontology.org/cgi-bin/amigo/term_details?term=GO:0007010
positive regulation of phosphoinositide 3-kinase activity	Gene Ontology	GO:0043552	6	11	0.00119781	0.00602533	TGFB1|PDGFB|PDGFRB|CCL19|FGR|FLT1	http://amigo.geneontology.org/cgi-bin/amigo/term_details?term=GO:0043552
lipopolysaccharide-mediated signaling pathway	Gene Ontology	GO:0031663	6	11	0.00119781	0.00602533	CCL2|TGFB1|LOC101114535|CCL5|23B|TLR4	http://amigo.geneontology.org/cgi-bin/amigo/term_details?term=GO:0031663
defense response to virus	Gene Ontology	GO:0051607	13	41	0.0014014	0.00681092	IRF1|SAMHD1|BST-2A|BST-2B|CXCL9|KCNJ8|MX2|RNASEL|IL6|IFNG|TLR7|IFIT5|RSAD2	http://amigo.geneontology.org/cgi-bin/amigo/term_details?term=GO:0051607
muscle cell homeostasis	Gene Ontology	GO:0046716	5	8	0.00143604	0.00681092	IL6|ALDOA|CHRNA1|HIF1A|CAV3	http://amigo.geneontology.org/cgi-bin/amigo/term_details?term=GO:0046716
positive regulation of T cell proliferation	Gene Ontology	GO:0042102	7	15	0.00148765	0.0068597	EFNB1|CCL5|IL15|AIF1|IL6|SASH3|TNFSF13B	http://amigo.geneontology.org/cgi-bin/amigo/term_details?term=GO:0042102
male gonad development	Gene Ontology	GO:0008584	8	19	0.0015438	0.00692625	BCL2L11|FGF9|NUPR1|INHBA|NKX3-1|PATZ1|LOC101122692|WNT5A	http://amigo.geneontology.org/cgi-bin/amigo/term_details?term=GO:0008584
ventricular cardiac muscle tissue morphogenesis	Gene Ontology	GO:0055010	6	12	0.002135	0.0090402	OMYHCS|FOXS1|MYL2|TNNC1|TNNI3|MYL3	http://amigo.geneontology.org/cgi-bin/amigo/term_details?term=GO:0055010
T cell costimulation	Gene Ontology	GO:0031295	6	12	0.002135	0.0090402	GAL-1|LOC101119731|CD5|LOC554317|DPP4|TNFSF13B	http://amigo.geneontology.org/cgi-bin/amigo/term_details?term=GO:0031295
proteolysis	Gene Ontology	GO:0006508	38	185	0.00217836	0.0090402	MMP14|LOC101102734|DESI1|LOC101117272|HP|MMP19|CPZ|NAALADL1|ADAMTS5|ADAMTS6|ADAMTS1|ADAMTS3|ADAMTS2|MMP13|QPCT|CAPN6|ESPL1|NAALAD2|ASRGL1|DPP4|ACY1|CASP6|KLKB1|TMPRSS2|CTSC|PLAU|KLK1|HPN|ADAM23|ECEL1|SLPI|CAPN14|CFB|CTSL1|PRSS23|MME|MMP7|MMP1	http://amigo.geneontology.org/cgi-bin/amigo/term_details?term=GO:0006508
negative regulation of transcription, DNA-dependent	Gene Ontology	GO:0045892	25	109	0.00265395	0.0107453	TGFB1|MYF6|ATF3|BIRC5|LOC101122692|MXD3|ELF3|LOXL2|CDK5R1|CAPN3|LIMD1|TNFSF4|PDGFB|GREM1|RAMP3|FGF2|SBNO2|IRF1|PURB|EID2|BCL3|NKX3-1|WNT5A|WNT11|ATXN1	http://amigo.geneontology.org/cgi-bin/amigo/term_details?term=GO:0045892
release of cytochrome c from mitochondria	Gene Ontology	GO:0001836	5	9	0.002888	0.0108956	SFN|IFI6|MYC|BAK|GGCT	http://amigo.geneontology.org/cgi-bin/amigo/term_details?term=GO:0001836
neutrophil chemotaxis	Gene Ontology	GO:0030593	5	9	0.002888	0.0108956	LOC101114535|FCER1G|EDN2|NCKAP1L|IL8	http://amigo.geneontology.org/cgi-bin/amigo/term_details?term=GO:0030593
positive regulation of MAP kinase activity	Gene Ontology	GO:0043406	5	9	0.002888	0.0108956	LOC101119731|TGFB1|PDGFB|FLT1|TPD52L1	http://amigo.geneontology.org/cgi-bin/amigo/term_details?term=GO:0043406
mitosis	Gene Ontology	GO:0007067	16	60	0.00315329	0.01158	CCNB2|CCNA2|MIS18A|CCNG1|CDC25C|LOC101106406|ERCC6L|CDC20|SKA1|CDK1|SKA3|CDCA2|HEPACAM2|AURKA|MAPRE1|SPC24	http://amigo.geneontology.org/cgi-bin/amigo/term_details?term=GO:0007067
peptidyl-serine phosphorylation	Gene Ontology	GO:0018105	8	21	0.00327866	0.01158	TGFBR1|CLSPN|PLK1|MKNK1|PDGFB|PRKCZ|CDK5R1|MAPK13	http://amigo.geneontology.org/cgi-bin/amigo/term_details?term=GO:0018105
ossification	Gene Ontology	GO:0001503	8	21	0.00327866	0.01158	BMP3|EIF2AK3|DMP1|FSTL3|FOXS1|ATP6V0A4|SPP1|ATP6V1B1	http://amigo.geneontology.org/cgi-bin/amigo/term_details?term=GO:0001503
somitogenesis	Gene Ontology	GO:0001756	6	13	0.00353484	0.0122247	TCAP|SEMA3C|MYF6|FOXS1|NKX3-1|WNT5A	http://amigo.geneontology.org/cgi-bin/amigo/term_details?term=GO:0001756
protein amino acid glycosylation	Gene Ontology	GO:0006486	13	46	0.00437464	0.0148202	ST6GALNAC4|WBSCR17|GALNT13|B3GALNT1|GCNT3|LOC101102284|B3GNT3|ST8SIA1|GALNT5|ST6GALNAC6|GALNT6|LOC101123063|ST3GAL6	http://amigo.geneontology.org/cgi-bin/amigo/term_details?term=GO:0006486
cellular response to organic cyclic substance	Gene Ontology	GO:0071407	5	10	0.00516488	0.0162289	CCL2|TGFB1|PLA2G4F|LOC101114535|CCL5	http://amigo.geneontology.org/cgi-bin/amigo/term_details?term=GO:0071407
cellular response to heat	Gene Ontology	GO:0034605	5	10	0.00516488	0.0162289	IL1A|SLC52A3|ST8SIA1|STAC|FGF1	http://amigo.geneontology.org/cgi-bin/amigo/term_details?term=GO:0034605
cellular response to interleukin-1	Gene Ontology	GO:0071347	5	10	0.00516488	0.0162289	CCL2|LOC101110341|IL17A|NKX3-1|CCL5	http://amigo.geneontology.org/cgi-bin/amigo/term_details?term=GO:0071347
cholesterol metabolic process	Gene Ontology	GO:0008203	7	18	0.00518152	0.0162289	TNFSF4|SOAT1|PON1|CAT|ABCA1|LOC443535|CH25H	http://amigo.geneontology.org/cgi-bin/amigo/term_details?term=GO:0008203
hemopoiesis	Gene Ontology	GO:0030097	6	14	0.00551677	0.016959	PDGFB|ADD2|CNN2|ROGDI|TGFB2|PGM3	http://amigo.geneontology.org/cgi-bin/amigo/term_details?term=GO:0030097
fatty acid metabolic process	Gene Ontology	GO:0006631	8	23	0.00623782	0.0188269	ACADS|LOC101120375|EHHADH|LOC101107212|ACADSB|ALKBH7|SLC27A1|ABHD5	http://amigo.geneontology.org/cgi-bin/amigo/term_details?term=GO:0006631
response to hypoxia	Gene Ontology	GO:0001666	10	33	0.00702121	0.0208129	LOXL2|EPAS|LOC101119731|CRYAB|HIF1A|PLAT|ETS1|LOC780509|LIMD1|CLDN3	http://amigo.geneontology.org/cgi-bin/amigo/term_details?term=GO:0001666
positive regulation of protein kinase B signaling cascade	Gene Ontology	GO:0051897	7	19	0.00730352	0.0212699	IGF2|TGFB1|TGFBR1|F3|CCL19|HBEGF|HCLS1	http://amigo.geneontology.org/cgi-bin/amigo/term_details?term=GO:0051897
negative regulation of cell growth	Gene Ontology	GO:0030308	13	49	0.00781619	0.0223705	TGFB1|GREM1|CDA|FRZB|CDKN1A|INHBA|EAF2|FHL1|MYL2|FBP1|SERTAD3|FGF2|WNT11	http://amigo.geneontology.org/cgi-bin/amigo/term_details?term=GO:0030308
embryonic cranial skeleton morphogenesis	Gene Ontology	GO:0048701	6	15	0.00820286	0.0230792	TGFBR1|SIX4|SIX1|SIX2|LOC101115640|TBX15	http://amigo.geneontology.org/cgi-bin/amigo/term_details?term=GO:0048701
positive regulation of neuron projection development	Gene Ontology	GO:0010976	5	11	0.00847078	0.0234358	LOC101119731|CAMK1|WNT5A|DPYSL3|FES	http://amigo.geneontology.org/cgi-bin/amigo/term_details?term=GO:0010976
positive regulation of transcription, DNA-dependent	Gene Ontology	GO:0045893	25	119	0.00881336	0.0239839	TGFB1|MYF6|CDKN1C|PDGFB|HIF1A|ELF4|SERTAD3|CCNA2|STAT1|ESRRG|TBX21|EAF2|CAPN3|TGFBR1|LYL1|BAMBI|PATZ1|SNAI1|IRF1|E2F3|IL10|TOX3|COL1A1|FGF23|WNT11	http://amigo.geneontology.org/cgi-bin/amigo/term_details?term=GO:0045893
elevation of cytosolic calcium ion concentration	Gene Ontology	GO:0007204	7	20	0.0100058	0.0259526	ESR1|LOC101119731|C3AR1|KNG1|CCL28|EDN2|CHRNA9	http://amigo.geneontology.org/cgi-bin/amigo/term_details?term=GO:0007204
cell-cell signaling	Gene Ontology	GO:0007267	7	20	0.0100058	0.0259526	LOC101114535|GREM1|STAB1|CCL5|GJB2|CCR5|FGF9	http://amigo.geneontology.org/cgi-bin/amigo/term_details?term=GO:0007267
lung development	Gene Ontology	GO:0030324	7	20	0.0100058	0.0259526	MMP14|LIPA|EPAS|ADAMTS2|23B|WNT5A|FGF2	http://amigo.geneontology.org/cgi-bin/amigo/term_details?term=GO:0030324
positive regulation of transcription factor activity	Gene Ontology	GO:0051091	8	25	0.0108758	0.0273544	IL6|ESR1|IL10|WNT1|PPARGC1A|FOXA1|DDR2|ABRA	http://amigo.geneontology.org/cgi-bin/amigo/term_details?term=GO:0051091
blood coagulation	Gene Ontology	GO:0007596	8	25	0.0108758	0.0273544	F3|EFEMP2|23B|F2RL2|F2RL3|F13A1|ACTB|THBD	http://amigo.geneontology.org/cgi-bin/amigo/term_details?term=GO:0007596
positive regulation of fibroblast proliferation	Gene Ontology	GO:0048146	6	16	0.0117132	0.0281795	PDGFB|DDR2|CDKN1A|WNT1|WNT5A|MYC	http://amigo.geneontology.org/cgi-bin/amigo/term_details?term=GO:0048146
cell growth	Gene Ontology	GO:0016049	6	16	0.0117132	0.0281795	IL7R|TGFB2|TGFB3|ACTA1|EMP3|EMP1	http://amigo.geneontology.org/cgi-bin/amigo/term_details?term=GO:0016049
cellular response to mechanical stimulus	Gene Ontology	GO:0071260	6	16	0.0117132	0.0281795	LTBR|IRF1|CNN2|TNFRSF1A|COL1A1|BAK	http://amigo.geneontology.org/cgi-bin/amigo/term_details?term=GO:0071260
positive regulation of cAMP biosynthetic process	Gene Ontology	GO:0030819	5	12	0.0129963	0.0295533	LOC101115640|ADRB1|GPR65|RAMP2|ABCA1	http://amigo.geneontology.org/cgi-bin/amigo/term_details?term=GO:0030819
MAPKKK cascade	Gene Ontology	GO:0000165	5	12	0.0129963	0.0295533	CCL2|MAPK13|PPM1L|CCR5|CCL5	http://amigo.geneontology.org/cgi-bin/amigo/term_details?term=GO:0000165
proteolysis involved in cellular protein catabolic process	Gene Ontology	GO:0051603	5	12	0.0129963	0.0295533	LOC101117107|PSMB10|PSMB9|DNAJC3|PSMB8	http://amigo.geneontology.org/cgi-bin/amigo/term_details?term=GO:0051603
positive regulation of cell-substrate adhesion	Gene Ontology	GO:0010811	5	12	0.0129963	0.0295533	LOC100037673|EMILIN1|DMP1|SPOCK2|VIT	http://amigo.geneontology.org/cgi-bin/amigo/term_details?term=GO:0010811
activation of caspase activity	Gene Ontology	GO:0006919	10	36	0.01346	0.0301941	CTSH|F3|BCL2L11|TNFSF15|STAT1|COL4A3|NKX3-1|FASLG|MYC|LCK	http://amigo.geneontology.org/cgi-bin/amigo/term_details?term=GO:0006919
response to toxin	Gene Ontology	GO:0009636	6	17	0.0161614	0.0353	LOC101114535|CCL5|NUPR1|PON1|GLYAT|LOC101119706	http://amigo.geneontology.org/cgi-bin/amigo/term_details?term=GO:0009636
positive regulation of mitotic cell cycle	Gene Ontology	GO:0045931	6	17	0.0161614	0.0353	CCNB1|TAL1|BIRC5|ASNS|FOXA1|NKX3-1	http://amigo.geneontology.org/cgi-bin/amigo/term_details?term=GO:0045931
negative regulation of cell migration	Gene Ontology	GO:0030336	7	22	0.0174722	0.0376674	RAP2A|DPYSL3|CNN2|LOC101114154|RRAS|ABHD2|WNT11	http://amigo.geneontology.org/cgi-bin/amigo/term_details?term=GO:0030336
positive regulation of erythrocyte differentiation	Gene Ontology	GO:0045648	5	13	0.0189098	0.0387534	INHBA|LOC101122692|ETS1|TAL1|HIF1A	http://amigo.geneontology.org/cgi-bin/amigo/term_details?term=GO:0045648
positive regulation of interferon-gamma production	Gene Ontology	GO:0032729	5	13	0.0189098	0.0387534	IL23R|WNT5A|SASH3|BCL3|TNFSF4	http://amigo.geneontology.org/cgi-bin/amigo/term_details?term=GO:0032729
positive regulation of interleukin-6 production	Gene Ontology	GO:0032755	5	13	0.0189098	0.0387534	IL6|WNT5A|MAPK13|FCER1G|TNFSF4	http://amigo.geneontology.org/cgi-bin/amigo/term_details?term=GO:0032755
positive regulation of epithelial cell proliferation	Gene Ontology	GO:0050679	5	13	0.0189098	0.0387534	IL6|MYC|C5AR1|OSR1|FGF9	http://amigo.geneontology.org/cgi-bin/amigo/term_details?term=GO:0050679
		T15 Vs T0
#Term	Database	ID	Input number	Background number	P-Value	Corrected P-Value	Input	Hyperlink
immune response	Gene Ontology	GO:0006955	35	92	3.38396e-13	4.39915e-11	CD4|B2M|PF4|IL1A|IL-1B|ETS1|LOC101108696|LOC100101238|LOC101109747|LOC101109746|FAS|LOC101119342|LOC101104661|CCL28|XCL1|TNFSF8|LOC101117971|CXCR6|IFNG|FTH1|CD28|LOC101122122|LOC101103477|TNF|FASLG|CXCL11|CXCL10|CXCL13|IL21|CXCL9|CCL19|LOC101103238|LOC101109492|IL8|CCR5	http://amigo.geneontology.org/cgi-bin/amigo/term_details?term=GO:0006955
positive regulation of angiogenesis	Gene Ontology	GO:0045766	16	33	1.6333e-08	1.06164e-06	LOC101113104|CTSH|F3|C3AR1|PRKCB|23B|FGF2|RRAS|SFRP2|ETS1|IL1A|RHOB|WNT5A|RAMP2|PAI-1|FGF1	http://amigo.geneontology.org/cgi-bin/amigo/term_details?term=GO:0045766
inflammatory response	Gene Ontology	GO:0006954	23	69	7.75167e-08	3.35906e-06	CCL2|TGFB1|NCF1|AFAP1L2|CCL5|CCR5|LOC100101238|CXCR3|LOC101117971|CXCR6|IL36G|KLKB1|LOC101103477|CXCL11|CXCL10|IL10|KNG1|CXCL9|CD14|TLR1|LAT|AIF1|IL8	http://amigo.geneontology.org/cgi-bin/amigo/term_details?term=GO:0006954
positive regulation of cell division	Gene Ontology	GO:0051781	11	24	6.12798e-06	0.000161026	TGFB1|TGFB2|TAL1|NKX3-1|THBS4|CAT|FGF9|IL1A|IL-1B|FGF2|FGF1	http://amigo.geneontology.org/cgi-bin/amigo/term_details?term=GO:0051781
cell-cell signaling	Gene Ontology	GO:0007267	10	20	6.1933e-06	0.000161026	SFRP2|LOC101114535|SH2D1A|STAB1|CCL5|GJB2|CCR5|FGF9|CXCL13|GJA1	http://amigo.geneontology.org/cgi-bin/amigo/term_details?term=GO:0007267
positive regulation of transcription from RNA polymerase II promoter	Gene Ontology	GO:0045944	43	222	9.55217e-06	0.000206964	LOC101114535|ARMCX3|PPARGC1A|FOXO1|LOC101117765|SOX2|IL1A|LOC101122692|MEOX1|FOXA1|NKX2-3|HFE2|MEIS2|SIX2|LUM|INHBA|TNFSF8|NR5A2|ELL3|LOC100037673|RNASEL|ETS1|BMP7|IL17F|HOXB9|TAL1|MURC|OSR1|FOXS1|HCLS1|IL33|FGF2|FGF1|SFRP2|BMP3|WNT2|SPDEF|HNF4A|IL6|NKX3-1|WNT5A|FSTL3|BCL3	http://amigo.geneontology.org/cgi-bin/amigo/term_details?term=GO:0045944
cell adhesion	Gene Ontology	GO:0007155	22	83	1.12049e-05	0.00020809	STAB1|ITGA4|CD4|ITGAD|LOC101115115|THBS2|ITGAL|CADM2|HPSE|ATP1B1|IGFBP7|NPHS1|RHOB|ITGAX|COL15A1|SELP|SPP1|ITGAM|SELE|DPP4|HAPLN1|HAPLN3	http://amigo.geneontology.org/cgi-bin/amigo/term_details?term=GO:0007155
positive regulation of B cell proliferation	Gene Ontology	GO:0030890	8	14	1.54402e-05	0.000223025	CD74|NCKAP1L|CDKN1A|SASH3|LOC101111463|ADA|CARD11|TNFSF13B	http://amigo.geneontology.org/cgi-bin/amigo/term_details?term=GO:0030890
negative regulation of angiogenesis	Gene Ontology	GO:0016525	8	14	1.54402e-05	0.000223025	CCL2|IL17F|STAB1|STAT1|VASH1|THBS4|FASLG|AMOT	http://amigo.geneontology.org/cgi-bin/amigo/term_details?term=GO:0016525
protein amino acid glycosylation	Gene Ontology	GO:0006486	15	46	1.99059e-05	0.000234745	ST3GAL2|GALNTL6|WBSCR17|GALNT13|B3GALNT1|LOC101102284|ST8SIA1|LOC101123063|MGAT4A|ST6GALNAC6|GALNT5|GALNT6|ST6GALNAC4|B3GALT2|ST3GAL6	http://amigo.geneontology.org/cgi-bin/amigo/term_details?term=GO:0006486
negative regulation of apoptosis	Gene Ontology	GO:0043066	32	151	2.13248e-05	0.000234745	NCKAP1L|LOC101117272|PLK3|CRYAB|PRKAA2|CAT|FOXO1|LOC101117765|LOC101122692|IFIT3|CLEC5A|EGR3|PLK1|ELL3|LOC100037673|CDKN1A|CTSH|OSR1|FOXS1|SYNGAP1|HPN|FAIM|SERPINB2|CHST11|BCL2A1|ASNS|IER3|IL6|BTC|WNT5A|BCL3|KRT18	http://amigo.geneontology.org/cgi-bin/amigo/term_details?term=GO:0043066
triglyceride metabolic process	Gene Ontology	GO:0006641	6	8	2.16688e-05	0.000234745	INSIG1|CAT|LOC101112253|APOBR|NKX2-3|CAV3	http://amigo.geneontology.org/cgi-bin/amigo/term_details?term=GO:0006641
positive regulation of T cell proliferation	Gene Ontology	GO:0042102	8	15	3.02299e-05	0.000260121	CD28|CCL5|CARD11|IL15|AIF1|IL6|SASH3|TNFSF13B	http://amigo.geneontology.org/cgi-bin/amigo/term_details?term=GO:0042102
collagen fibril organization	Gene Ontology	GO:0030199	8	15	3.02299e-05	0.000260121	SFRP2|LOXL2|ADAMTS2|FOXS1|LOC443512|COL1A1|SERPINH1|LUM	http://amigo.geneontology.org/cgi-bin/amigo/term_details?term=GO:0030199
male gonad development	Gene Ontology	GO:0008584	9	19	3.20149e-05	0.000260121	SFRP2|BCL2L11|FGF9|NUPR1|INHBA|NKX3-1|PATZ1|LOC101122692|WNT5A	http://amigo.geneontology.org/cgi-bin/amigo/term_details?term=GO:0008584
cellular response to lipopolysaccharide	Gene Ontology	GO:0071222	9	19	3.20149e-05	0.000260121	TNFRSF1B|PLSCR3|WNT5A|CMPK2|CCR5|ZC3H12A|LOC101122692|PAI-1|LOC101116896	http://amigo.geneontology.org/cgi-bin/amigo/term_details?term=GO:0071222
positive regulation of neutrophil chemotaxis	Gene Ontology	GO:0090023	5	6	5.17156e-05	0.00038626	CD74|C3AR1|THBS4|CCR7|CCL19	http://amigo.geneontology.org/cgi-bin/amigo/term_details?term=GO:0090023
integrin-mediated signaling pathway	Gene Ontology	GO:0007229	11	29	5.34822e-05	0.00038626	ITGAX|FCER1G|ITGB2|ITGB7|ITGAD|ITGA4|ITGA5|FGR|ITGAL|ITGAM|PLEK	http://amigo.geneontology.org/cgi-bin/amigo/term_details?term=GO:0007229
regulation of cell shape	Gene Ontology	GO:0008360	12	35	7.79764e-05	0.000533523	CCL2|LOC101114535|FN1|PALM2|BVES|CSF1R|FGR|ARHGAP15|LOC101122661|HPN|ALDOA|FES	http://amigo.geneontology.org/cgi-bin/amigo/term_details?term=GO:0008360
somitogenesis	Gene Ontology	GO:0001756	7	13	9.08679e-05	0.000590641	TCAP|SEMA3C|MYF6|FOXS1|NKX3-1|WNT5A|ROR2	http://amigo.geneontology.org/cgi-bin/amigo/term_details?term=GO:0001756
proteolysis	Gene Ontology	GO:0006508	35	185	0.000108259	0.000670177	MMP14|LOC101102734|MMP13|LOC101117272|HP|CPZ|ADAMTS15|ADAMTS14|NRIP3|ADAMTS6|ADAMTS1|ADAMTS3|ADAMTS2|QPCT|CAPN6|NAALAD2|ASRGL1|DPP4|CASP6|KLKB1|TMPRSS2|CTSC|PLAU|KLK1|HPN|KLK7|KLK8|SLPI|CFB|ADAM12|GZMK|CTSL1|MME|MMP7|MMP1	http://amigo.geneontology.org/cgi-bin/amigo/term_details?term=GO:0006508
chemotaxis	Gene Ontology	GO:0006935	10	27	0.000148709	0.000840528	LOC100101238|RAC2|CXCL9|LSP1|LOC101103238|CXCR3|CMTM8|CXCR6|LOC101106871|CCR5	http://amigo.geneontology.org/cgi-bin/amigo/term_details?term=GO:0006935
positive regulation of gene expression	Gene Ontology	GO:0010628	10	27	0.000148709	0.000840528	IL7R|GJA1|TGFB2|LOC101110922|CTSH|CSF1|RAMP2|HPN|FGF9|ZC3H12A	http://amigo.geneontology.org/cgi-bin/amigo/term_details?term=GO:0010628
lymph node development	Gene Ontology	GO:0048535	5	7	0.000166221	0.000864348	IL7R|TGFB1|CXCL13|IL15|NKX2-3	http://amigo.geneontology.org/cgi-bin/amigo/term_details?term=GO:0048535
positive regulation of cytokine secretion	Gene Ontology	GO:0050715	5	7	0.000166221	0.000864348	IL10|CLEC5A|CLEC6A|FGR|IL1A	http://amigo.geneontology.org/cgi-bin/amigo/term_details?term=GO:0050715
cellular response to interferon-gamma	Gene Ontology	GO:0071346	5	8	0.000407141	0.0020357	CCL2|WNT5A|AIF1|GBP5|CCL5	http://amigo.geneontology.org/cgi-bin/amigo/term_details?term=GO:0071346
defense response to virus	Gene Ontology	GO:0051607	12	41	0.000423526	0.0020392	IRF1|SAMHD1|BST-2A|BST-2B|CXCL9|KCNJ8|MX2|RNASEL|IL6|IFNG|IFIT5|RSAD2	http://amigo.geneontology.org/cgi-bin/amigo/term_details?term=GO:0051607
carbohydrate metabolic process	Gene Ontology	GO:0005975	12	42	0.000540631	0.00249889	HPSE|HHIPL1|IDUA|AMY2B|MPI|PGP|GPD1L|CHST3|HHIP|CHST4|PGM3|CHST6	http://amigo.geneontology.org/cgi-bin/amigo/term_details?term=GO:0005975
ossification	Gene Ontology	GO:0001503	8	21	0.000557445	0.00249889	LOC101102058|BMP3|EIF2AK3|FSTL3|FOXS1|ATP6V0A4|SPP1|ATP6V1B1	http://amigo.geneontology.org/cgi-bin/amigo/term_details?term=GO:0001503
positive regulation of cell proliferation	Gene Ontology	GO:0008284	24	121	0.000641248	0.00277874	TGFB1|CXCL10|LOC101117765|MZB1|CSF1R|ETS1|HCLS1|EDN2|DPP4|LOC101113104|RAC2|NKX3-1|IL31RA|LOC101110341|NUDT16|CXCL11|EPCAM|FGFR3|FGF1|SFRP2|CTSH|ST8SIA1|BTC|FGF21	http://amigo.geneontology.org/cgi-bin/amigo/term_details?term=GO:0008284
positive regulation of mitotic cell cycle	Gene Ontology	GO:0045931	7	17	0.000722595	0.00303024	CCNB1|TAL1|BIRC5|ASNS|FOXA1|EIF4EBP1|NKX3-1	http://amigo.geneontology.org/cgi-bin/amigo/term_details?term=GO:0045931
ATP biosynthetic process	Gene Ontology	GO:0006754	5	9	0.000841616	0.00331546	ALDOA|CHCHD10|ATP1A2|ATP1A1|TGFB1	http://amigo.geneontology.org/cgi-bin/amigo/term_details?term=GO:0006754
neutrophil chemotaxis	Gene Ontology	GO:0030593	5	9	0.000841616	0.00331546	LOC101114535|FCER1G|EDN2|NCKAP1L|IL8	http://amigo.geneontology.org/cgi-bin/amigo/term_details?term=GO:0030593
response to hypoxia	Gene Ontology	GO:0001666	10	33	0.000943503	0.00360751	LOC101113104|LOXL2|CRYAB|HIF1A|PLAT|ETS1|LOC780509|ADA|EDNRA|CLDN3	http://amigo.geneontology.org/cgi-bin/amigo/term_details?term=GO:0001666
positive regulation of cell migration	Gene Ontology	GO:0030335	11	39	0.00103269	0.00383572	MMP14|PDGFRB|LOC101110341|CSF1R|CSF1|FGR|COL1A1|LOC100037673|ROR2|FGF1|CXCL16	http://amigo.geneontology.org/cgi-bin/amigo/term_details?term=GO:0030335
negative regulation of inflammatory response	Gene Ontology	GO:0050728	6	14	0.00137839	0.00497754	TNFRSF1B|TNFAIP8L2|ADORA1|ZFP36|LOC101112253|ADA	http://amigo.geneontology.org/cgi-bin/amigo/term_details?term=GO:0050728
cellular response to organic cyclic substance	Gene Ontology	GO:0071407	5	10	0.00154678	0.00515594	CCL2|LOC101114535|PLA2G4F|TGFB1|CCL5	http://amigo.geneontology.org/cgi-bin/amigo/term_details?term=GO:0071407
antigen processing and presentation of peptide or polysaccharide antigen via MHC class II	Gene Ontology	GO:0002504	5	10	0.00154678	0.00515594	LOC101119342|LOC101109492|LOC101109747|LOC101108696|LOC101109746	http://amigo.geneontology.org/cgi-bin/amigo/term_details?term=GO:0002504
regulation of vasoconstriction	Gene Ontology	GO:0019229	5	10	0.00154678	0.00515594	ADRA1A|EDN2|KCNA5|ATP1A2|ADRA2A	http://amigo.geneontology.org/cgi-bin/amigo/term_details?term=GO:0019229
elevation of cytosolic calcium ion concentration	Gene Ontology	GO:0007204	7	20	0.00221153	0.00718747	ESR1|C3AR1|KNG1|CCL28|CXCL13|EDN2|CHRNA9	http://amigo.geneontology.org/cgi-bin/amigo/term_details?term=GO:0007204
negative regulation of cell growth	Gene Ontology	GO:0030308	12	49	0.00236782	0.00750773	SFRP2|TGFB1|CDA|FRZB|CDKN1A|HNF4A|INHBA|EAF2|MYL2|FBP1|FGF2|DACT3	http://amigo.geneontology.org/cgi-bin/amigo/term_details?term=GO:0030308
lipopolysaccharide-mediated signaling pathway	Gene Ontology	GO:0031663	5	11	0.00260648	0.00806769	CCL2|TGFB1|LOC101114535|23B|CCL5	http://amigo.geneontology.org/cgi-bin/amigo/term_details?term=GO:0031663
osteoblast differentiation	Gene Ontology	GO:0001649	6	16	0.00309275	0.00935017	GJA1|LOC101114535|FGF9|COL1A1|SOX2|DLX5	http://amigo.geneontology.org/cgi-bin/amigo/term_details?term=GO:0001649
ventricular cardiac muscle tissue morphogenesis	Gene Ontology	GO:0055010	5	12	0.00410795	0.0113624	TNNC1|MYL2|MYL3|FOXS1|TNNI3	http://amigo.geneontology.org/cgi-bin/amigo/term_details?term=GO:0055010
positive regulation of smooth muscle cell proliferation	Gene Ontology	GO:0048661	5	12	0.00410795	0.0113624	IL6|HMOX1|AIF1|STAT1|CCL5	http://amigo.geneontology.org/cgi-bin/amigo/term_details?term=GO:0048661
proteolysis involved in cellular protein catabolic process	Gene Ontology	GO:0051603	5	12	0.00410795	0.0113624	PSMB8|PSMB10|DNAJC3|PSMB9|LOC101117107	http://amigo.geneontology.org/cgi-bin/amigo/term_details?term=GO:0051603
cartilage development	Gene Ontology	GO:0051216	6	17	0.00438556	0.0118776	IL17F|BMP3|MMP13|HIF1A|LOC101115640|CSGALNACT1	http://amigo.geneontology.org/cgi-bin/amigo/term_details?term=GO:0051216
negative regulation of transcription, DNA-dependent	Gene Ontology	GO:0045892	20	109	0.00459068	0.0121794	SFRP2|TGFB1|IRF1|ZBTB16|MYF6|WNT5A|BIRC5|LOXL2|RAMP3|ATP8B1|CDK5R1|BCL3|NKX3-1|TRIB3|EID2|LOC101122692|MXD3|FGF2|ATF3|BMP7	http://amigo.geneontology.org/cgi-bin/amigo/term_details?term=GO:0045892
positive regulation of transcription, DNA-dependent	Gene Ontology	GO:0045893	21	119	0.0059604	0.0147781	TGFB1|ESRRG|MYF6|ROR2|ZBTB16|STAT1|TBX21|CCNA2|IRF1|AFAP1L2|ELF4|IL10|EAF2|SS18L1|TOX3|HIF1A|COL1A1|PATZ1|MLLT11|FGF23|RBPJL	http://amigo.geneontology.org/cgi-bin/amigo/term_details?term=GO:0045893
positive regulation of erythrocyte differentiation	Gene Ontology	GO:0045648	5	13	0.00613859	0.0147781	INHBA|LOC101122692|ETS1|TAL1|HIF1A	http://amigo.geneontology.org/cgi-bin/amigo/term_details?term=GO:0045648
positive regulation of interferon-gamma production	Gene Ontology	GO:0032729	5	13	0.00613859	0.0147781	IL23R|WNT5A|SASH3|BCL3|LOC101116896	http://amigo.geneontology.org/cgi-bin/amigo/term_details?term=GO:0032729
cell-cell adhesion	Gene Ontology	GO:0016337	5	13	0.00613859	0.0147781	LOC101112563|ICAM3|ICAM-1|PDPN|VMP1	http://amigo.geneontology.org/cgi-bin/amigo/term_details?term=GO:0016337
positive regulation of interleukin-6 production	Gene Ontology	GO:0032755	5	13	0.00613859	0.0147781	IL6|WNT5A|FCER1G|IL33|MAPK13	http://amigo.geneontology.org/cgi-bin/amigo/term_details?term=GO:0032755
phosphoinositide-mediated signaling	Gene Ontology	GO:0048015	6	19	0.00809895	0.019143	PDGFRB|CA8|CKS2|CSF1R|FGF9|LOC101122692	http://amigo.geneontology.org/cgi-bin/amigo/term_details?term=GO:0048015
positive regulation of phosphoinositide 3-kinase cascade	Gene Ontology	GO:0014068	5	14	0.00878314	0.0192479	HCLS1|CCL5|NKX3-1|FGR|CAT	http://amigo.geneontology.org/cgi-bin/amigo/term_details?term=GO:0014068
palate development	Gene Ontology	GO:0060021	7	25	0.00885678	0.0192479	OSR1|INHBA|INSIG1|DLX5|WNT5A|MSC|MEOX2	http://amigo.geneontology.org/cgi-bin/amigo/term_details?term=GO:0060021
blood coagulation	Gene Ontology	GO:0007596	7	25	0.00885678	0.0192479	F3|EFEMP2|HNF4A|23B|HPS4|F2RL3|THBD	http://amigo.geneontology.org/cgi-bin/amigo/term_details?term=GO:0007596
positive regulation of ERK1 and ERK2 cascade	Gene Ontology	GO:0070374	8	31	0.00888365	0.0192479	CD74|LOC101114535|CCL19|CSF1R|PRKCZ|LOC101111463|FGF23|FGF21	http://amigo.geneontology.org/cgi-bin/amigo/term_details?term=GO:0070374
extracellular matrix organization	Gene Ontology	GO:0030198	8	31	0.00888365	0.0192479	TGFB2|CCDC80|VIT|LOC100037673|GFAP|LOC100037695|BCL3|CSGALNACT1	http://amigo.geneontology.org/cgi-bin/amigo/term_details?term=GO:0030198
positive regulation of MAPKKK cascade	Gene Ontology	GO:0043410	5	15	0.0121212	0.025035	ADRA1A|IL6|SOX2|FGF9|IGFBP4	http://amigo.geneontology.org/cgi-bin/amigo/term_details?term=GO:0043410
sodium ion transport	Gene Ontology	GO:0006814	5	15	0.0121212	0.025035	LOC101107258|CATSPER3|ATP1B2|SLC13A5|ATP1B1	http://amigo.geneontology.org/cgi-bin/amigo/term_details?term=GO:0006814
transmembrane transport	Gene Ontology	GO:0055085	15	81	0.0121324	0.025035	SLC37A1|SLC17A9|SLC16A14|SLC2A4|SLC2A3|SLC13A5|SLC16A6|MFSD10|SLC2A12|SLC16A10|SLC22A3|SLC25A4|SLC46A2|CFTR|SLC39A7	http://amigo.geneontology.org/cgi-bin/amigo/term_details?term=GO:0055085
regulation of cell proliferation	Gene Ontology	GO:0042127	8	33	0.0131101	0.02663	CHST11|FOXO1|SPARC|EID2|NR5A2|NKX2-3|PLA2G4A|FES	http://amigo.geneontology.org/cgi-bin/amigo/term_details?term=GO:0042127
embryonic development	Gene Ontology	GO:0009790	7	27	0.0137525	0.0275051	BIRC5|PGM3|FOXA1|FOXO1|CDK5R1|NR5A2|THBD	http://amigo.geneontology.org/cgi-bin/amigo/term_details?term=GO:0009790
peptidyl-tyrosine phosphorylation	Gene Ontology	GO:0018108	5	16	0.016225	0.0314813	FES|PDGFRB|FGR|BTK|ZAP70	http://amigo.geneontology.org/cgi-bin/amigo/term_details?term=GO:0018108
cell growth	Gene Ontology	GO:0016049	5	16	0.016225	0.0314813	IL7R|TGFB2|TGFB3|ACTA1|EMP3	http://amigo.geneontology.org/cgi-bin/amigo/term_details?term=GO:0016049
positive regulation of osteoblast differentiation	Gene Ontology	GO:0045669	6	22	0.0172453	0.0320271	SFRP2|BMP7|FGF2|LOC101115640|LOC100037673|CTHRC1	http://amigo.geneontology.org/cgi-bin/amigo/term_details?term=GO:0045669
lipid metabolic process	Gene Ontology	GO:0006629	6	22	0.0172453	0.0320271	IL1RN|GNLY|PLCXD3|GDPD2|PLCD4|FAR2	http://amigo.geneontology.org/cgi-bin/amigo/term_details?term=GO:0006629
positive regulation of endothelial cell proliferation	Gene Ontology	GO:0001938	6	22	0.0172453	0.0320271	F3|EGR3|THBS4|FGF2|WNT5A|LOC101122692	http://amigo.geneontology.org/cgi-bin/amigo/term_details?term=GO:0001938
response to drug	Gene Ontology	GO:0042493	8	35	0.0186457	0.03414	SFRP2|NCKAP1L|INHBA|RAD54L|ABP1|EMX2|LOC101115640|LCK	http://amigo.geneontology.org/cgi-bin/amigo/term_details?term=GO:0042493
apoptosis	Gene Ontology	GO:0006915	15	86	0.0204811	0.0361914	CASP6|BCL2L15|XAF1|GJA1|FAS|KRT20|PRKCB|IRF1|LOC100037695|MFSD10|ZMAT3|ZC3H12A|DAPL1|FGF2|EYA2	http://amigo.geneontology.org/cgi-bin/amigo/term_details?term=GO:0006915
response to toxin	Gene Ontology	GO:0009636	5	17	0.0211581	0.0361914	LOC101114535|NUPR1|PON1|LOC101119706|CCL5	http://amigo.geneontology.org/cgi-bin/amigo/term_details?term=GO:0009636
positive regulation of peptidyl-serine phosphorylation	Gene Ontology	GO:0033138	5	17	0.0211581	0.0361914	HCLS1|SFRP2|WNT5A|IL6|TGFB1	http://amigo.geneontology.org/cgi-bin/amigo/term_details?term=GO:0033138
negative regulation of epithelial cell proliferation	Gene Ontology	GO:0050680	5	17	0.0211581	0.0361914	SFRP2|SOX2|WNT5A|HPN|TGFB1	http://amigo.geneontology.org/cgi-bin/amigo/term_details?term=GO:0050680
cell-matrix adhesion	Gene Ontology	GO:0007160	5	17	0.0211581	0.0361914	FREM1|ITGB2|BCL2L11|ITGB7|FN1	http://amigo.geneontology.org/cgi-bin/amigo/term_details?term=GO:0007160
positive regulation of apoptosis	Gene Ontology	GO:0043065	14	79	0.0217183	0.0366672	SFRP2|BMP7|SPDEF|CTLA-4|FRZB|NUPR1|BNIP3|MLLT11|IGFBP3|TNF|LOC100037673|RHOB|SRPX|LOC101117107	http://amigo.geneontology.org/cgi-bin/amigo/term_details?term=GO:0043065
defense response to bacterium	Gene Ontology	GO:0042742	10	50	0.0226105	0.0376842	FCER1G|STAB1|LOC101110185|HP|LPO|LOC101108611|LOC101106041|LOC101117765|CXCL13|BCL3	http://amigo.geneontology.org/cgi-bin/amigo/term_details?term=GO:0042742
response to lipopolysaccharide	Gene Ontology	GO:0032496	5	18	0.0269739	0.0438325	GCH1|LOC101103238|KCNJ8|IL23R|CCR7	http://amigo.geneontology.org/cgi-bin/amigo/term_details?term=GO:0032496
regulation of blood pressure	Gene Ontology	GO:0008217	5	18	0.0269739	0.0438325	EDNRA|RAMP2|ATP1A2|LOC443512|PTGS2	http://amigo.geneontology.org/cgi-bin/amigo/term_details?term=GO:0008217
positive regulation of transcription factor activity	Gene Ontology	GO:0051091	6	25	0.0317551	0.0503435	FOXA1|ESR1|IL10|WNT2|PPARGC1A|IL6	http://amigo.geneontology.org/cgi-bin/amigo/term_details?term=GO:0051091
glucose homeostasis	Gene Ontology	GO:0042593	6	25	0.0317551	0.0503435	SLC2A4|HNF4A|PRKAA2|FOXA1|PDK4|CAV3	http://amigo.geneontology.org/cgi-bin/amigo/term_details?term=GO:0042593
protein homotetramerization	Gene Ontology	GO:0051289	5	20	0.0414125	0.0633368	LOC101120615|CAT|FBP1|TK1|CDA	http://amigo.geneontology.org/cgi-bin/amigo/term_details?term=GO:0051289
G1/S transition of mitotic cell cycle	Gene Ontology	GO:0000082	5	20	0.0414125	0.0633368	INHBA|PLK3|CAMK2|EIF4EBP1|LOC101122661	http://amigo.geneontology.org/cgi-bin/amigo/term_details?term=GO:0000082
lung development	Gene Ontology	GO:0030324	5	20	0.0414125	0.0633368	MMP14|WNT5A|FGF2|23B|ADAMTS2	http://amigo.geneontology.org/cgi-bin/amigo/term_details?term=GO:0030324
oxidation reduction	Gene Ontology	GO:0055114	16	104	0.0488137	0.0731601	LOC101120446|LOXL2|DLD|ABP1|HSD11K|23B|XDH|LPO|PTGS2|SCD|LOC101121539|ND3|FTH1|ALDH1A1|TYR|NDUFB10	http://amigo.geneontology.org/cgi-bin/amigo/term_details?term=GO:0055114
